# Supplementary material for: Enhancing effect of natural adjuvant, panduratin A, on antibacterial activity of colistin against multidrug-resistant Acinetobacter baumannii
Source: Sci Rep. 2024 Apr 29;14:9863. doi: 10.1038/s41598-024-60627-0 (PMC11059350; doi:10.1038/s41598-024-60627-0)
Supplement: Supplementary file 2 — Supplementary Tables. [file 41598_2024_60627_MOESM2_ESM.xlsx]

## Sheet: SuppTable S1
Supplementary Table S1 Standard data of Aci44 and Aci46 complete genome features
Feature	Aci44		Aci46*
	Chromosome	plasmid (pAci44a)	Chromosome	plasmids (pAci46a and pAci46b)
Total number of bases (bp)	3974434	8731	3887827	70,873 and 8,808
G+C content (%)	39.01	34.37	38.87	33.39 and 34.31
number of contigs	1	1	80	1 and 1
genome coverage (x)	Illumina: 1,778.90	Illumina: 7,862.60	Illumina: 686.70	Illumina: 1,189.00 and 7,787.50
	Nanopore: 97.00	Nanopore: 210.40
number of coding sequences	3796	12	3754	102 and 11
rRNA	18	0	3	0 and 0
tRNA	73	0	63	0 and 0
N50	3974434	8731	135425	70,873 and 8,808
L50	1	1	11	1 and 1
accession number	CP101653	CP101654	JAHPZP000000000.1
* From Thadtapong et al., 2021 (8)

## Sheet: SuppTable S2
Supplementary Table S2 Comparison of antibiotic resistance and efflux pump encoding genes in Aci44 and Aci46
Target	Gene	Product	Aci44	Aci46
Antibiotics
Aminoglycosides	aph(3')-Ia	Aminoglycoside 3''-phosphotransferase	+	-
	aph(3'')-Ib	Aminoglycoside 3''-phosphotransferase	+	+
	aph(6)-Id	Aminoglycoside 6-phosphotransferase	+	+
	armA	hypothetical protein	+	+
Beta-lactams/carbapenems	blaOXA-23	Class D beta-lactamase OXA-23	+	+
	blaOXA-66	Class D beta-lactamase OXA-66 or OXA-51-like	+	+
	OprD family	Outer membrane low permeability porin, OprD family	+	+
Beta-lactams/cephalosporin	blaTEM-1	Class A beta-lactamase TEM-1	+	-
	blaADC-25	Class C beta-lactamase ADC-25	+	+
Colistin	lpxA	Acyl-[acyl-carrier-protein]-UDP-N-acetylglucosamine O-acyltransferase	+	+
	lpxC	UDP-3-O-[3-hydroxymyristoyl] N-	+	+
		acetylglucosamine deacetylase
Fluoroquinolones	gyrA	DNA gyrase subunit A	+	+
	gyrB	DNA gyrase subunit B	+	+
Macrolide	mph(E)	Mph(E) family macrolide 2'-phosphotransferase	+	+
	msr(E)	ABC-F type ribosomal protection protein Msr(E)	+	+
Tetracycline	tetA	Tetracycline resistance protein	+	+
	tetR	Tetracycline resistance regulatory protein TetR	+	+
Sulfonamide	sul2	Dihydropteroate synthase type-2	-	+
Drug transporters
RND efflux system	adeA	RND efflux system, membrane fusion protein	+	+
	adeB	RND efflux system, inner membrane transporter	+	+
	adeF	RND efflux system, membrane fusion protein	+	+
	adeG	RND efflux system, inner membrane transporter	+	+
	adeH	Efflux transport system, outer membrane factor (OMF) lipoprotein	+	+
	adeI	RND efflux system, membrane fusion protein	+	+
	adeJ	RND efflux system, inner membrane transporter	+	+
	adeK	Efflux transport system, outer membrane factor (OMF) lipoprotein	+	+
	adeN	Transcriptional regulator, AcrR family	+	+
	adeR	Two-component transcriptional response regulator, LuxR family	+	+
	adeS	Osmosensitive K+ channel histidine kinase KdpD	+	+
	mexT	Transcriptional regulator, LysR family	+	+
	opmH	Outer membrane channel TolC (OpmH)	+	+
MFS family transporter	emrA	Multidrug efflux system EmrAB-OMF, membrane fusion component EmrA	+	+
	emrB	Multidrug efflux system EmrAB-OMF, inner-membrane proton/drug antiporter EmrB	+	+
	mdfA	Multidrug efflux pump MdfA/Cmr (of MFS type), broad spectrum	+	+
	pmrA	Polymyxin resistant component PmrA	+	+
	pmrB	Polymyxin resistant component PmrB	-	+
ABC transporter	macA	Macrolide-specific efflux protein MacA	+	+
	macB	Macrolide export ATP-binding/permease protein MacB	+	+
MATE family transporter	abeM	Multidrug efflux transporter MdtK/NorM (MATE family)	+	+
SMR	abeS	small multidrug resistance family (SMR) protein	+	+

## Sheet: SuppTable S3
Supplementary Table S3 List of non-synonymous SNPs and deletions in encoding genes for biofilm formation and lipid A biosynthesis.
Gene functions	ATCC17978 vs Aci46		ATCC17978 vs Aci44		Aci46 vs Aci44
	Nucleotide change	Amino acid change	Nucleotide change	Amino acid change	Nucleotide change**	Amino acid change**
biofilm biosynthesis
Biofilm poly-beta-1,6-N-acetyl-D-glucosamine (PGA) outer membrane secretin PgaA	556C>A	Pro186Thr	556C>A	Pro186Thr	211delA	Arg71fs
	564CTT>TTC	SerLeu188SerSer	564CTT>TTC	SerLeu188SerSer	1286_1287delAA	Lys429fs
	675AA>GC	LeuLys225LeuGln	675AA>GC	LeuLys225LeuGln	1375delA	Thr459fs
	753TCTAT>ACTAG	GlyLeuSer251GlyLeuAla	753TCTAT>ACTAG	GlyLeuSer251GlyLeuAla
	813G>A	Met271Ile	813G>A	Met271Ile
	914GTTT>ATTC	SerPhe305AsnSer	914GTTT>ATTC	SerPhe305AsnSer
	1006C>A	Gln336Lys	1006C>A	Gln336Lys
	1378A>C	Ile460Leu	1378A>C	Ile460Leu
	1602C>A	Asp534Glu	1602C>A	Asp534Glu
	1622G>A	Gly541Glu	1622G>A	Gly541Glu
	2011G>A	Gly671Ser	2011G>A	Gly671Ser
Biofilm PGA synthesis deacetylase PgaB	140A>G	Asp47Gly	140A>G	Asp47Gly
	580G>A	Ala194Thr	580G>A	Ala194Thr
	952A>G	Thr318Ala	952A>G	Thr318Ala
	1023A>G	Ile341Met	1023A>G	Ile341Met
	1220CAGAT>TAGAC	AlaAsp407ValAsp	1220CAGAT>TAGAC	AlaAsp407ValAsp
	1314TC>AG	ProGln438ProGlu	1314TC>AG	ProGln438ProGlu
	1339A>G	Asn447Asp	1339A>G	Asn447Asp
	1462T>C	Ser488Pro	1462T>C	Ser488Pro
	1468A>G	Asn490Asp	1468A>G	Asn490Asp
	1582T>G	Ser528Ala	1582T>G	Ser528Ala
	1704GG>TA	GlyVal568GlyIle	1704GG>TA	GlyVal568GlyIle
Biofilm PGA synthesis N-glycosyltransferase PgaC	620TAGCA>CAGCT	ValAla207AlaAla	620TAGCA>CAGCT	ValAla207AlaAla	890delT	Leu297fs
lipid A biosynthesis
D-arabinose-5-phosphate isomerase					886delA	Lys296fs
Lipid A biosynthesis lauryl acyltransferase	226T>A	Ser76Thr	226T>A	Ser76Thr	336delA	Ala112fs
	232T>C	Ser78Pro	232T>C	Ser78Pro
	637G>A	Val213Ile	637G>A	Val213Ile
	750ACAGAAC>GCAAGAT	ValGlnAsn250ValGlnAsp	750ACAGAAC>GCAAGAT	ValGlnAsn250ValGlnAsp
Lipid A phosphoethanolamine transferase, putative	498TGCA>GGCC	PheAla166LeuAla	498TGCA>GGCC	PheAla166LeuAla	111_112delTA	Phe37fs
	682A>G	Ile228Val	682A>G	Ile228Val	351delT	Phe117fs
	1043G>A	Arg348Lys	1043G>A	Arg348Lys	405delT	Phe135fs
	1108G>T	Ala370Ser	1108G>T	Ala370Ser
	1592A>C	Lys531Thr	1592A>C	Lys531Thr
Lipid A export permease/ATP-binding protein MsbA	376A>C	Thr126Pro	376A>C	Thr126Pro
Lipid-A-disaccharide synthase					463delT	Tyr155fs
*Deletions were highlighted in gray. **del and fs refer to deletion and frameshift, respectively.

## Sheet: SuppTable S4
Supplementary Table S4 List of core genes
Protein family ID	Description
PLF_469_00000003	Transposase
PLF_469_00000010	hypothetical protein
PLF_469_00000011	Transcriptional regulator, AcrR family
PLF_469_00000013	Acetyl-CoA acetyltransferase (EC 2.3.1.9) @ 3-oxoadipyl-CoA thiolase (EC 2.3.1.174)
PLF_469_00000014	Outer membrane low permeability porin, OprD family
PLF_469_00000015	Polyphosphate kinase (EC 2.7.4.1)
PLF_469_00000016	D-serine/D-alanine/glycine transporter
PLF_469_00000017	3-oxoadipate CoA-transferase subunit B (EC 2.8.3.6)
PLF_469_00000019	hypothetical protein
PLF_469_00000022	Cyclohexanone monooxygenase (EC 1.14.13.22)
PLF_469_00000023	Alkyl hydroperoxide reductase protein F
PLF_469_00000024	Lipid A phosphoethanolamine transferase, putative
PLF_469_00000025	Efflux transport system, outer membrane factor (OMF) lipoprotein
PLF_469_00000026	2,5-dioxovalerate dehydrogenase (EC 1.2.1.26)
PLF_469_00000029	3-oxoadipate CoA-transferase subunit A (EC 2.8.3.6)
PLF_469_00000032	Translation elongation factor Tu
PLF_469_00000033	hypothetical protein
PLF_469_00000036	SAM-dependent methyltransferase
PLF_469_00000037	Aromatic amino acid transport protein AroP
PLF_469_00000039	MarC family integral membrane protein
PLF_469_00000041	Oxidoreductase, short-chain dehydrogenase/reductase family
PLF_469_00000042	Sulfate permease
PLF_469_00000043	hypothetical protein
PLF_469_00000047	Succinylornithine transaminase (EC 2.6.1.81)
PLF_469_00000049	Malonate-semialdehyde dehydrogenase [inositol] (EC 1.2.1.18)
PLF_469_00000052	Ribonucleotide reductase of class Ia (aerobic), beta subunit (EC 1.17.4.1)
PLF_469_00000053	TonB-dependent receptor
PLF_469_00000054	Multicopper oxidase
PLF_469_00000055	L-threo-3-hydroxyaspartate ammonia-lyase (EC 4.3.1.16)
PLF_469_00000060	hypothetical protein
PLF_469_00000061	hypothetical protein
PLF_469_00000063	Putative DNA-binding protein
PLF_469_00000065	hypothetical protein
PLF_469_00000067	Deoxyuridine 5'-triphosphate nucleotidohydrolase (EC 3.6.1.23)
PLF_469_00000073	Thiol:disulfide interchange protein DsbC
PLF_469_00000075	Protein translocase membrane subunit SecG
PLF_469_00000076	Bacterial ribosome SSU maturation protein RimP
PLF_469_00000077	Cell division protein BolA
PLF_469_00000078	Amine oxidase, flavin-containing
PLF_469_00000079	ATP-DEPENDENT PROTEASE SUBUNIT
PLF_469_00000080	Acetyltransferase
PLF_469_00000081	Ferrichrome-iron receptor
PLF_469_00000084	Triosephosphate isomerase (EC 5.3.1.1)
PLF_469_00000085	Arsenical-resistance protein ACR3
PLF_469_00000086	Arsenate reductase (EC 1.20.4.1) glutaredoxin-coupled, glutaredoxin-like family
PLF_469_00000087	Arsenical resistance operon repressor
PLF_469_00000088	Bacteriocin resistance protein; peptidase C39
PLF_469_00000089	Thioredoxin reductase (EC 1.8.1.9)
PLF_469_00000090	Glutamine amidotransferase, class I
PLF_469_00000092	hypothetical protein
PLF_469_00000093	Replicative DNA helicase (DnaB) (EC 3.6.4.12)
PLF_469_00000094	hypothetical protein
PLF_469_00000095	Cell division topological specificity factor MinE
PLF_469_00000096	Putative oxidoreductase SMc00968
PLF_469_00000097	Outer membrane protein E
PLF_469_00000098	Imidazoleglycerol-phosphate dehydratase (EC 4.2.1.19)
PLF_469_00000099	FIG00350596: hypothetical protein
PLF_469_00000102	Transcriptional regulator, AcrR family
PLF_469_00000103	Threonine efflux protein RhtC
PLF_469_00000104	Phytochrome-like protein; Cph2
PLF_469_00000106	benABC operon transcriptional activator BenR
PLF_469_00000108	Superoxide dismutase [Fe] (EC 1.15.1.1)
PLF_469_00000109	Quinolinate synthetase (EC 2.5.1.72)
PLF_469_00000110	Phosphoserine phosphatase (EC 3.1.3.3)
PLF_469_00000111	4-diphosphocytidyl-2-C-methyl-D-erythritol kinase (EC 2.7.1.148)
PLF_469_00000113	hypothetical protein
PLF_469_00000114	Citronellyl-CoA synthetase
PLF_469_00000116	Urea carboxylase-related aminomethyltransferase
PLF_469_00000118	Single-stranded DNA-binding protein
PLF_469_00000119	D-alanyl-D-alanine carboxypeptidase (EC 3.4.16.4)
PLF_469_00000120	RND efflux system, inner membrane transporter
PLF_469_00000121	NADH pyrophosphatase (EC 3.6.1.22), decaps 5'-NAD modified RNA
PLF_469_00000122	Alkane-1 monooxygenase (EC 1.14.15.3)
PLF_469_00000123	hypothetical protein
PLF_469_00000124	Uncharacterized protein PA4513
PLF_469_00000125	Cytochrome d ubiquinol oxidase subunit II (EC 1.10.3.-)
PLF_469_00000126	Ribose-phosphate pyrophosphokinase (EC 2.7.6.1)
PLF_469_00000127	Septum site-determining protein MinD
PLF_469_00000128	Uncharacterized zinc-type alcohol dehydrogenase-like protein YbdR
PLF_469_00000129	hypothetical protein
PLF_469_00000130	4'-phosphopantetheinyl transferase (EC 2.7.8.-)
PLF_469_00000132	Drug/metabolite exporter
PLF_469_00000133	hypothetical protein
PLF_469_00000134	3-ketoacyl-CoA thiolase (EC 2.3.1.16) @ Acetyl-CoA acetyltransferase (EC 2.3.1.9)
PLF_469_00000135	hypothetical protein
PLF_469_00000136	Integral membrane protein
PLF_469_00000137	NAD-specific glutamate dehydrogenase (EC 1.4.1.2); NADP-specific glutamate dehydrogenase (EC 1.4.1.4)
PLF_469_00000138	Alkyl hydroperoxide reductase protein C (EC 1.11.1.15)
PLF_469_00000140	Chromate transport protein ChrA
PLF_469_00000141	Cytochrome d ubiquinol oxidase subunit I (EC 1.10.3.-)
PLF_469_00000142	Cobalt/zinc/cadmium resistance protein CzcD
PLF_469_00000143	Glycyl-tRNA synthetase beta chain (EC 6.1.1.14)
PLF_469_00000144	hypothetical protein
PLF_469_00000145	FIG140336: TPR domain protein
PLF_469_00000146	Kup system potassium uptake protein
PLF_469_00000147	Lipid A biosynthesis lauroyl acyltransferase (EC 2.3.1.241)
PLF_469_00000148	Outer membrane receptor for ferric coprogen and ferric-rhodotorulic acid
PLF_469_00000149	hypothetical protein
PLF_469_00000150	small multidrug resistance family (SMR) protein
PLF_469_00000151	DNA translocase FtsK
PLF_469_00000152	Exodeoxyribonuclease X
PLF_469_00000153	AdeT
PLF_469_00000154	Phage integrase
PLF_469_00000155	hypothetical protein
PLF_469_00000156	LSU ribosomal protein L25p
PLF_469_00000157	hypothetical protein
PLF_469_00000158	Glutamate N-acetyltransferase (EC 2.3.1.35) @ N-acetylglutamate synthase (EC 2.3.1.1)
PLF_469_00000160	Electron transfer flavoprotein-ubiquinone oxidoreductase (EC 1.5.5.1)
PLF_469_00000161	FIG00350547: hypothetical protein
PLF_469_00000162	Permease of the drug/metabolite transporter (DMT) superfamily
PLF_469_00000163	Lipoyl synthase (EC 2.8.1.8)
PLF_469_00000164	putative outermembrane protein
PLF_469_00000165	Domain often clustered or fused with uracil-DNA glycosylase
PLF_469_00000166	Cobalt/zinc/cadmium resistance protein CzcD
PLF_469_00000167	GTP cyclohydrolase 1 type 2 homolog YbgI
PLF_469_00000168	Uncharacterized UPF0721 integral membrane protein
PLF_469_00000169	Lipase precursor (EC 3.1.1.3)
PLF_469_00000170	Type I secretion membrane fusion protein, HlyD family @ Type I secretion system, membrane fusion protein LapC
PLF_469_00000171	2,4-dienoyl-CoA reductase [NADPH] (EC 1.3.1.34)
PLF_469_00000172	NAD(FAD)-utilizing dehydrogenases
PLF_469_00000173	Anthranilate synthase, aminase component (EC 4.1.3.27)
PLF_469_00000175	Tyrosyl-tRNA synthetase (EC 6.1.1.1)
PLF_469_00000176	Nitroreductase family protein
PLF_469_00000177	Acyl-CoA dehydrogenase 2 [fadN-fadA-fadE operon] (EC 1.3.8.7)
PLF_469_00000178	Acetate permease ActP (cation/acetate symporter)
PLF_469_00000179	Nitrite reductase [NAD(P)H] large subunit (EC 1.7.1.4)
PLF_469_00000180	Sodium/glutamate symporter
PLF_469_00000181	Transcription elongation factor GreB
PLF_469_00000182	tRNA-(ms[2]io[6]A)-hydroxylase
PLF_469_00000184	Integral membrane protein
PLF_469_00000185	Nitrate/nitrite transporter CHU_1319, NarK/U family
PLF_469_00000186	hypothetical protein
PLF_469_00000187	Glycerol-3-phosphate acyltransferase (EC 2.3.1.15)
PLF_469_00000188	NAD synthetase (EC 6.3.1.5) / Glutamine amidotransferase chain of NAD synthetase
PLF_469_00000189	Sulfate and thiosulfate binding protein CysP
PLF_469_00000190	Biotin synthase (EC 2.8.1.6)
PLF_469_00000191	DNA-binding protein Fis
PLF_469_00000192	Ribosome LSU-associated GTP-binding protein HflX
PLF_469_00000193	Ribonuclease T
PLF_469_00000195	Response regulator NasT
PLF_469_00000196	Aminoglycoside 3''-nucleotidyltransferase, putative
PLF_469_00000197	High-affinity choline uptake protein BetT
PLF_469_00000198	Hypothetical protein with Rieske (2Fe-2S) region
PLF_469_00000199	Long-chain-fatty-acid--CoA ligase (EC 6.2.1.3)
PLF_469_00000200	Multidrug resistance transporter, Bcr/CflA family
PLF_469_00000201	Proline/sodium symporter PutP (TC 2.A.21.2.1) @ Propionate/sodium symporter
PLF_469_00000202	Alcohol dehydrogenase (EC 1.1.1.1)
PLF_469_00000203	Twin-arginine translocation protein TatA
PLF_469_00000204	Twin-arginine translocation protein TatC
PLF_469_00000206	Dihydropteroate synthase (EC 2.5.1.15)
PLF_469_00000207	LysR family transcriptional regulator PA0133
PLF_469_00000208	Peptidoglycan lipid II flippase MurJ
PLF_469_00000209	Chaperone protein HtpG
PLF_469_00000210	DNA topoisomerase I (EC 5.99.1.2)
PLF_469_00000211	diguanylate cyclase/phosphodiesterase (GGDEF & EAL domains) with PAS/PAC sensor(s)
PLF_469_00000212	2-methylcitrate dehydratase (2-methyl-trans-aconitate forming) (EC 4.2.1.117)
PLF_469_00000213	DnaJ domain protein
PLF_469_00000214	Glutamine synthetase adenylyl-L-tyrosine phosphorylase (EC 2.7.7.89) / Glutamate-ammonia-ligase adenylyltransferase (EC 2.7.7.42)
PLF_469_00000215	UDP-galactose-lipid carrier transferase (EC 2.-.-.-)
PLF_469_00000217	Cysteinyl-tRNA synthetase (EC 6.1.1.16)
PLF_469_00000218	hypothetical protein
PLF_469_00000219	Cyclohexanone monooxygenase (EC 1.14.13.22)
PLF_469_00000220	DNA internalization-related competence protein ComEC/Rec2
PLF_469_00000221	Lead, cadmium, zinc and mercury transporting ATPase (EC 3.6.3.3) (EC 3.6.3.5); Copper-translocating P-type ATPase (EC 3.6.3.4)
PLF_469_00000222	L,D-transpeptidase
PLF_469_00000223	hypothetical protein
PLF_469_00000224	Beta-propeller domains of methanol dehydrogenase type
PLF_469_00000225	Glutamate synthase [NADPH] large chain (EC 1.4.1.13)
PLF_469_00000226	Tryptophanyl-tRNA synthetase (EC 6.1.1.2)
PLF_469_00000227	Ferredoxin, 2Fe-2S
PLF_469_00000228	Putative DNA helicase
PLF_469_00000229	hypothetical protein
PLF_469_00000230	ATP-dependent DNA helicase RecG (EC 3.6.4.12)
PLF_469_00000231	Acyl-CoA thioesterase II (EC 3.1.2.-)
PLF_469_00000232	Membrane alanine aminopeptidase N (EC 3.4.11.2)
PLF_469_00000234	Chromosome partition protein smc
PLF_469_00000235	FIG00003370: Multicopper polyphenol oxidase
PLF_469_00000236	Multidrug efflux pump MdfA/Cmr (of MFS type), broad spectrum
PLF_469_00000237	Transcriptional regulator YbiH, TetR family
PLF_469_00000239	7-cyano-7-deazaguanine synthase (EC 6.3.4.20)
PLF_469_00000240	GTP cyclohydrolase I (EC 3.5.4.16) type 1
PLF_469_00000241	Imidazole glycerol phosphate synthase amidotransferase subunit HisH
PLF_469_00000242	Phenazine biosynthesis protein PhzF like
PLF_469_00000243	tRNA dimethylallyltransferase (EC 2.5.1.75)
PLF_469_00000244	Enoyl-CoA hydratase (EC 4.2.1.17) / Delta(3)-cis-delta(2)-trans-enoyl-CoA isomerase (EC 5.3.3.8) / 3-hydroxyacyl-CoA dehydrogenase (EC 1.1.1.35) / 3-hydroxybutyryl-CoA epimerase (EC 5.1.2.3)
PLF_469_00000245	Exodeoxyribonuclease V gamma chain (EC 3.1.11.5)
PLF_469_00000246	Homoserine/homoserine lactone efflux protein
PLF_469_00000247	Methenyltetrahydrofolate cyclohydrolase (EC 3.5.4.9) / Methylenetetrahydrofolate dehydrogenase (NADP+) (EC 1.5.1.5)
PLF_469_00000248	Type IV fimbrial assembly protein PilC
PLF_469_00000249	ATP-dependent protease La (EC 3.4.21.53) Type II
PLF_469_00000250	Tol biopolymer transport system, TolR protein
PLF_469_00000251	hypothetical protein
PLF_469_00000252	3-isopropylmalate dehydratase small subunit (EC 4.2.1.33)
PLF_469_00000253	putative TonB-dependent receptor
PLF_469_00000254	Phosphoglycerate mutase family protein
PLF_469_00000255	Signal recognition particle protein Ffh
PLF_469_00000256	Valyl-tRNA synthetase (EC 6.1.1.9)
PLF_469_00000257	AdeT
PLF_469_00000258	Catechol 1,2-dioxygenase (EC 1.13.11.1)
PLF_469_00000259	DNA ligase (NAD(+)) (EC 6.5.1.2)
PLF_469_00000260	GTP cyclohydrolase II (EC 3.5.4.25)
PLF_469_00000262	Lysophospholipase (EC 3.1.1.5)
PLF_469_00000263	Outer membrane protein G1b
PLF_469_00000264	Potassium channel protein
PLF_469_00000265	SSU ribosomal protein S7p (S5e)
PLF_469_00000266	Tol-Pal system protein TolQ
PLF_469_00000267	TonB-dependent receptor
PLF_469_00000268	hypothetical protein
PLF_469_00000270	putative membrane protein
PLF_469_00000271	A/G-specific adenine glycosylase (EC 3.2.2.-)
PLF_469_00000272	FMNH2-dependent alkanesulfonate monooxygenase (EC 1.14.14.5)
PLF_469_00000273	Assimilatory nitrate reductase large subunit (EC 1.7.99.4)
PLF_469_00000274	Carbamoyl-phosphate synthase large chain (EC 6.3.5.5)
PLF_469_00000276	Chaperone protein DnaJ
PLF_469_00000277	Glutamine--fructose-6-phosphate aminotransferase [isomerizing] (EC 2.6.1.16)
PLF_469_00000279	Phosphopantetheine adenylyltransferase (EC 2.7.7.3)
PLF_469_00000280	Ribonuclease D (EC 3.1.26.3)
PLF_469_00000281	Succinyl-CoA:3-ketoacid-coenzyme A transferase subunit A (EC 2.8.3.5)
PLF_469_00000282	Sulfite reductase [NADPH] hemoprotein beta-component (EC 1.8.1.2)
PLF_469_00000283	UTP--glucose-1-phosphate uridylyltransferase (EC 2.7.7.9)
PLF_469_00000284	Carbon starvation protein A
PLF_469_00000285	DNA mismatch repair protein MutL
PLF_469_00000286	Dihydroorotase (EC 3.5.2.3)
PLF_469_00000287	Exodeoxyribonuclease V beta chain (EC 3.1.11.5)
PLF_469_00000289	Nitrite reductase [NAD(P)H] large subunit (EC 1.7.1.4)
PLF_469_00000290	Protein containing domains DUF404, DUF407
PLF_469_00000291	Type IV pilus biogenesis protein PilQ
PLF_469_00000292	1-deoxy-D-xylulose 5-phosphate synthase (EC 2.2.1.7)
PLF_469_00000293	5-methyltetrahydrofolate--homocysteine methyltransferase (EC 2.1.1.13)
PLF_469_00000294	Energy-dependent translational throttle protein EttA
PLF_469_00000295	DNA gyrase subunit A (EC 5.99.1.3)
PLF_469_00000296	DNA-directed RNA polymerase beta' subunit (EC 2.7.7.6)
PLF_469_00000297	Formamidopyrimidine-DNA glycosylase (EC 3.2.2.23)
PLF_469_00000298	Guanosine-3',5'-bis(diphosphate) 3'-pyrophosphohydrolase (EC 3.1.7.2) / GTP pyrophosphokinase (EC 2.7.6.5), (p)ppGpp synthetase II
PLF_469_00000299	Hydroxymethylpyrimidine phosphate kinase ThiD (EC 2.7.4.7)
PLF_469_00000300	Isocitrate dehydrogenase [NADP] (EC 1.1.1.42); Monomeric isocitrate dehydrogenase [NADP] (EC 1.1.1.42)
PLF_469_00000301	Peptidoglycan D,D-transpeptidase MrdA (EC 3.4.16.4)
PLF_469_00000302	Protein translocase subunit SecA
PLF_469_00000303	Putative transmembrane protein
PLF_469_00000304	Periplasmic chaperone and peptidyl-prolyl cis-trans isomerase of outer membrane proteins SurA (EC 5.2.1.8)
PLF_469_00000305	Thymidylate synthase (EC 2.1.1.45)
PLF_469_00000306	type IV pilus biogenesis protein PilJ
PLF_469_00000307	ATP-dependent helicase HrpA
PLF_469_00000308	Acyl-CoA dehydrogenase; probable dibenzothiophene desulfurization enzyme
PLF_469_00000309	DNA-directed RNA polymerase alpha subunit (EC 2.7.7.6)
PLF_469_00000311	Inorganic pyrophosphatase (EC 3.6.1.1)
PLF_469_00000312	MORN repeat family protein
PLF_469_00000313	Para-aminobenzoate synthase, aminase component (EC 2.6.1.85)
PLF_469_00000314	Peptidyl-tRNA hydrolase (EC 3.1.1.29)
PLF_469_00000315	Phosphoribosylanthranilate isomerase (EC 5.3.1.24)
PLF_469_00000316	RND efflux system, inner membrane transporter
PLF_469_00000317	Transcriptional regulator, LysR family
PLF_469_00000318	Inner membrane protein YbaL, KefB/KefC family
PLF_469_00000320	2-oxoglutarate dehydrogenase E1 component (EC 1.2.4.2)
PLF_469_00000321	3-isopropylmalate dehydratase large subunit (EC 4.2.1.33)
PLF_469_00000322	4-hydroxybenzoate polyprenyltransferase (EC 2.5.1.39)
PLF_469_00000323	CDP-diacylglycerol--serine O-phosphatidyltransferase (EC 2.7.8.8) @ Archaetidylserine synthase (EC 2.7.8.38)
PLF_469_00000324	Cell division protein FtsI [Peptidoglycan synthetase] (EC 2.4.1.129)
PLF_469_00000325	Cytochrome O ubiquinol oxidase subunit I (EC 1.10.3.-)
PLF_469_00000326	Dihydroorotase (EC 3.5.2.3)
PLF_469_00000327	Exodeoxyribonuclease V alpha chain (EC 3.1.11.5)
PLF_469_00000328	Inner membrane protein YpjD
PLF_469_00000329	Na(+) H(+) antiporter subunit A / Na(+) H(+) antiporter subunit B
PLF_469_00000330	O-acetylhomoserine sulfhydrylase (EC 2.5.1.49) @ O-succinylhomoserine sulfhydrylase (EC 2.5.1.48)
PLF_469_00000331	Permease of the drug/metabolite transporter (DMT) superfamily
PLF_469_00000332	Phosphoenolpyruvate carboxylase (EC 4.1.1.31)
PLF_469_00000333	Phosphoesterase
PLF_469_00000334	Ribonuclease E (EC 3.1.26.12)
PLF_469_00000335	LSU rRNA pseudouridine(1911/1915/1917) synthase (EC 5.4.99.23)
PLF_469_00000336	SSU ribosomal protein S1p
PLF_469_00000337	Transcription-repair coupling factor
PLF_469_00000338	Tryptophan synthase beta chain (EC 4.2.1.20)
PLF_469_00000339	Type IV fimbrial assembly, ATPase PilB
PLF_469_00000340	Uroporphyrinogen III decarboxylase (EC 4.1.1.37)
PLF_469_00000341	[Protein-PII] uridylyltransferase (EC 2.7.7.59) / [Protein-PII]-UMP uridylyl-removing enzyme
PLF_469_00000342	putative membrane protein
PLF_469_00000343	23S rRNA (guanine(2445)-N(2))-methyltransferase (EC 2.1.1.173) / 23S rRNA (guanine(2069)-N(7))-methyltransferase (EC 2.1.1.264)
PLF_469_00000344	Aconitate hydratase 2 (EC 4.2.1.3) @ 2-methylisocitrate dehydratase (EC 4.2.1.99)
PLF_469_00000345	AmpG permease
PLF_469_00000346	Cystathionine beta-lyase (EC 4.4.1.8)
PLF_469_00000347	DNA repair protein RadA
PLF_469_00000348	FMN reductase (NADH) (EC 1.5.1.42)
PLF_469_00000349	Glucose-6-phosphate isomerase (EC 5.3.1.9)
PLF_469_00000350	Glycyl-tRNA synthetase alpha chain (EC 6.1.1.14)
PLF_469_00000351	Helicase PriA essential for oriC/DnaA-independent DNA replication
PLF_469_00000352	Holliday junction ATP-dependent DNA helicase RuvB (EC 3.6.4.12)
PLF_469_00000353	Homoserine kinase (EC 2.7.1.39)
PLF_469_00000354	Hydrolase, alpha/beta fold family functionally coupled to Phosphoribulokinase
PLF_469_00000355	Low-affinity inorganic phosphate transporter
PLF_469_00000356	Lysine-specific permease
PLF_469_00000357	Methionyl-tRNA synthetase (EC 6.1.1.10)
PLF_469_00000358	Nucleoside-binding outer membrane protein
PLF_469_00000359	Peptide chain release factor 3
PLF_469_00000361	Uncharacterized oxidoreductase
PLF_469_00000362	Transcription termination factor Rho
PLF_469_00000363	UDP-glucose 6-dehydrogenase (EC 1.1.1.22)
PLF_469_00000364	Uncharacterized efflux ABC transporter, permease protein YadH
PLF_469_00000365	hypothetical protein
PLF_469_00000366	Uncharacterized UPF0118 membrane protein
PLF_469_00000367	tRNA-5-carboxymethylaminomethyl-2-thiouridine(34) synthesis protein MnmG
PLF_469_00000368	3-ketoacyl-CoA thiolase (EC 2.3.1.16)
PLF_469_00000369	3-methylmercaptopropionyl-CoA ligase (EC 6.2.1.44) of DmdB1 type
PLF_469_00000370	ATP-dependent protease La (EC 3.4.21.53) Type I
PLF_469_00000372	DNA mismatch repair protein MutS
PLF_469_00000373	DNA polymerase III alpha subunit (EC 2.7.7.7)
PLF_469_00000374	DNA recombination and repair protein RecO
PLF_469_00000375	Hydroxyacylglutathione hydrolase (EC 3.1.2.6)
PLF_469_00000376	Phosphomethylpyrimidine synthase ThiC (EC 4.1.99.17)
PLF_469_00000377	LrgA-associated membrane protein LrgB
PLF_469_00000378	Malate synthase G (EC 2.3.3.9)
PLF_469_00000379	Nucleoside-diphosphate-sugar epimerases
PLF_469_00000380	Oligopeptidase A (EC 3.4.24.70)
PLF_469_00000381	Permease of the drug/metabolite transporter (DMT) superfamily
PLF_469_00000382	Phosphoenolpyruvate synthase (EC 2.7.9.2)
PLF_469_00000383	Phospholipid ABC transporter ATP-binding protein MlaF
PLF_469_00000384	Phosphoribosylformylglycinamidine synthase, synthetase subunit (EC 6.3.5.3) / Phosphoribosylformylglycinamidine synthase, glutamine amidotransferase subunit (EC 6.3.5.3)
PLF_469_00000385	RNA polymerase associated protein RapA
PLF_469_00000386	Thiazole synthase (EC 2.8.1.10)
PLF_469_00000387	DNA topoisomerase IV subunit A (EC 5.99.1.3)
PLF_469_00000388	Transcription accessory protein (S1 RNA-binding domain)
PLF_469_00000389	Type IV pilus biogenesis protein PilN
PLF_469_00000390	2-isopropylmalate synthase (EC 2.3.3.13)
PLF_469_00000391	3-dehydroquinate synthase (EC 4.2.3.4)
PLF_469_00000392	D-2-hydroxyglutarate dehydrogenase (EC 1.1.99.2)
PLF_469_00000393	Excinuclease ABC subunit C
PLF_469_00000395	Heat shock protein 60 kDa family chaperone GroEL
PLF_469_00000396	Isoleucyl-tRNA synthetase (EC 6.1.1.5)
PLF_469_00000397	LSU ribosomal protein L4p (L1e)
PLF_469_00000398	Leader peptidase (Prepilin peptidase) (EC 3.4.23.43) / N-methyltransferase (EC 2.1.1.-)
PLF_469_00000399	Magnesium and cobalt transport protein CorA
PLF_469_00000400	N-acetylglucosamine-1-phosphate uridyltransferase (EC 2.7.7.23) / Glucosamine-1-phosphate N-acetyltransferase (EC 2.3.1.157)
PLF_469_00000401	NAD(P)H-hydrate epimerase (EC 5.1.99.6) / ADP-dependent (S)-NAD(P)H-hydrate dehydratase (EC 4.2.1.136)
PLF_469_00000402	NADH-ubiquinone oxidoreductase chain G (EC 1.6.5.3)
PLF_469_00000403	NADH-ubiquinone oxidoreductase chain L (EC 1.6.5.3)
PLF_469_00000404	Na(+) H(+) antiporter subunit D
PLF_469_00000405	Phospho-N-acetylmuramoyl-pentapeptide-transferase (EC 2.7.8.13)
PLF_469_00000406	Pyruvate dehydrogenase E1 component (EC 1.2.4.1)
PLF_469_00000407	Threonine dehydratase biosynthetic (EC 4.3.1.19)
PLF_469_00000408	Translation initiation factor 2
PLF_469_00000409	Type IV pilus biogenesis protein PilM
PLF_469_00000410	Type IV pilus biogenesis protein PilO
PLF_469_00000411	hypothetical protein
PLF_469_00000412	16S rRNA (uracil(1498)-N(3))-methyltransferase (EC 2.1.1.193)
PLF_469_00000413	2-methylaconitate isomerase
PLF_469_00000414	5-methyltetrahydropteroyltriglutamate--homocysteine methyltransferase (EC 2.1.1.14)
PLF_469_00000415	ATP-dependent DNA helicase UvrD/PcrA, proteobacterial paralog
PLF_469_00000416	Ammonium transporter
PLF_469_00000417	Aspartate carbamoyltransferase (EC 2.1.3.2)
PLF_469_00000418	Coproporphyrinogen III oxidase, aerobic (EC 1.3.3.3)
PLF_469_00000419	Excinuclease ABC subunit B
PLF_469_00000420	GTP-binding protein EngB
PLF_469_00000421	NADP-dependent glyceraldehyde-3-phosphate dehydrogenase (EC 1.2.1.13)
PLF_469_00000422	Phospholipid ABC transporter shuttle protein MlaC
PLF_469_00000423	NADH-FMN oxidoreductase
PLF_469_00000424	Protein translocase subunit SecY
PLF_469_00000425	Threonine/homoserine exporter RhtA
PLF_469_00000426	Pyrroline-5-carboxylate reductase (EC 1.5.1.2)
PLF_469_00000427	Oxygen-independent coproporphyrinogen-III oxidase-like protein YggW
PLF_469_00000428	Rossmann fold nucleotide-binding protein Smf possibly involved in DNA uptake
PLF_469_00000429	Small-conductance mechanosensitive channel
PLF_469_00000430	Thiamine-monophosphate kinase (EC 2.7.4.16)
PLF_469_00000431	hypothetical protein
PLF_469_00000432	tRNA pseudouridine(55) synthase (EC 5.4.99.25)
PLF_469_00000433	23S rRNA (guanosine(2251)-2'-O)-methyltransferase (EC 2.1.1.185)
PLF_469_00000434	3'-to-5' exoribonuclease RNase R
PLF_469_00000435	4-hydroxy-3-methylbut-2-enyl diphosphate reductase (EC 1.17.7.4)
PLF_469_00000436	Apolipoprotein N-acyltransferase / Copper homeostasis protein CutE
PLF_469_00000437	Aspartate 1-decarboxylase (EC 4.1.1.11)
PLF_469_00000438	Cell division protein DivIC (FtsB), stabilizes FtsL against RasP cleavage
PLF_469_00000440	Cys-tRNA(Pro) deacylase YbaK
PLF_469_00000441	Dihydrolipoamide acetyltransferase component of pyruvate dehydrogenase complex (EC 2.3.1.12)
PLF_469_00000442	Enoyl-[acyl-carrier-protein] reductase [NADH] (EC 1.3.1.9)
PLF_469_00000443	IMP cyclohydrolase (EC 3.5.4.10) / Phosphoribosylaminoimidazolecarboxamide formyltransferase (EC 2.1.2.3)
PLF_469_00000444	Inositol-1-monophosphatase (EC 3.1.3.25)
PLF_469_00000445	Lipid-A-disaccharide synthase (EC 2.4.1.182)
PLF_469_00000446	Multimodular transpeptidase-transglycosylase (EC 2.4.1.129) (EC 3.4.-.-)
PLF_469_00000447	Phosphate regulon sensor protein PhoR (SphS) (EC 2.7.13.3)
PLF_469_00000448	Phosphodiesterase/alkaline phosphatase D
PLF_469_00000449	Putative transmembrane protein
PLF_469_00000450	RND efflux system, inner membrane transporter
PLF_469_00000451	Ribonuclease PH (EC 2.7.7.56)
PLF_469_00000453	Signal transduction histidine-protein kinase BarA (EC 2.7.13.3)
PLF_469_00000454	Transcription termination protein NusA
PLF_469_00000455	Transcriptional regulator, GntR family
PLF_469_00000456	Translation elongation factor G
PLF_469_00000457	Twitching motility protein PilT
PLF_469_00000458	Type IV pilus biogenesis protein PilP
PLF_469_00000459	tRNA (guanine(46)-N(7))-methyltransferase (EC 2.1.1.33)
PLF_469_00000460	2,3-bisphosphoglycerate-independent phosphoglycerate mutase (EC 5.4.2.12)
PLF_469_00000461	Anthranilate phosphoribosyltransferase-like protein
PLF_469_00000462	Arginyl-tRNA synthetase (EC 6.1.1.19)
PLF_469_00000463	Aspartate aminotransferase (EC 2.6.1.1)
PLF_469_00000464	Aspartate-semialdehyde dehydrogenase (EC 1.2.1.11)
PLF_469_00000465	Cell division-associated, ATP-dependent zinc metalloprotease FtsH
PLF_469_00000466	Cell division protein FtsL
PLF_469_00000467	DNA polymerase IV (EC 2.7.7.7)
PLF_469_00000468	DNA repair protein RecN
PLF_469_00000469	DNA-directed RNA polymerase beta subunit (EC 2.7.7.6)
PLF_469_00000470	Enoyl-CoA hydratase (EC 4.2.1.17)
PLF_469_00000472	FIG00613342: Bacterial patatin-like phospholipase domain containing protein
PLF_469_00000473	Glutamate racemase (EC 5.1.1.3)
PLF_469_00000474	Glutamine amidotransferase, class I
PLF_469_00000475	LSU ribosomal protein L16p (L10e)
PLF_469_00000477	Efflux ABC transporter, permease protein
PLF_469_00000478	NAD(P) transhydrogenase subunit beta (EC 1.6.1.2)
PLF_469_00000479	NADP-dependent malic enzyme (EC 1.1.1.40)
PLF_469_00000480	Outer membrane protein assembly factor YaeT
PLF_469_00000481	Phosphoenolpyruvate carboxykinase [GTP] (EC 4.1.1.32)
PLF_469_00000482	Phospholipid ABC transporter permease protein MlaE
PLF_469_00000483	Phosphoribosyl-AMP cyclohydrolase (EC 3.5.4.19) / Phosphoribosyl-ATP pyrophosphatase (EC 3.6.1.31)
PLF_469_00000484	Pyrimidine permease
PLF_469_00000485	SSU ribosomal protein S3p (S3e)
PLF_469_00000486	Sulfate and thiosulfate import ATP-binding protein CysA (EC 3.6.3.25)
PLF_469_00000487	Sulfate transport system permease protein CysT
PLF_469_00000488	Sulfate transport system permease protein CysW
PLF_469_00000489	Transcriptional regulator, MarR family
PLF_469_00000490	Tyrosine-protein kinase (EC 2.7.10.2)
PLF_469_00000491	UDP-N-acetylmuramoyl-tripeptide--D-alanyl-D-alanine ligase (EC 6.3.2.10)
PLF_469_00000492	hypothetical protein
PLF_469_00000493	hypothetical protein
PLF_469_00000494	tRNA-i(6)A37 methylthiotransferase (EC 2.8.4.3)
PLF_469_00000495	16S rRNA (guanine(1207)-N(2))-methyltransferase (EC 2.1.1.172)
PLF_469_00000496	16S rRNA (guanine(1516)-N(2))-methyltransferase (EC 2.1.1.242)
PLF_469_00000497	2,4-dienoyl-CoA reductase [NADPH] (EC 1.3.1.34)
PLF_469_00000498	3,4-dihydroxy-2-butanone 4-phosphate synthase (EC 4.1.99.12) / GTP cyclohydrolase II (EC 3.5.4.25)
PLF_469_00000499	3-oxoacyl-[acyl-carrier-protein] synthase, KASIII (EC 2.3.1.180)
PLF_469_00000500	ABC transporter, fused permease protein
PLF_469_00000501	Alcohol dehydrogenase (EC 1.1.1.1)
PLF_469_00000502	Argininosuccinate lyase (EC 4.3.2.1)
PLF_469_00000503	Aspartokinase (EC 2.7.2.4)
PLF_469_00000504	Aspartyl-tRNA(Asn) amidotransferase subunit B (EC 6.3.5.6) @ Glutamyl-tRNA(Gln) amidotransferase subunit B (EC 6.3.5.7)
PLF_469_00000505	CBS domain protein
PLF_469_00000506	CDP-diacylglycerol--glycerol-3-phosphate 3-phosphatidyltransferase (EC 2.7.8.5)
PLF_469_00000507	D-3-phosphoglycerate dehydrogenase (EC 1.1.1.95)
PLF_469_00000508	Electron transfer flavoprotein, beta subunit
PLF_469_00000509	FIG001592: Phosphocarrier protein kinase/phosphorylase, nitrogen regulation associated
PLF_469_00000510	Glutamate synthase [NADPH] small chain (EC 1.4.1.13)
PLF_469_00000511	Guanine deaminase (EC 3.5.4.3)
PLF_469_00000512	Imidazole glycerol phosphate synthase cyclase subunit
PLF_469_00000513	LSU ribosomal protein L23p (L23Ae)
PLF_469_00000514	LSU ribosomal protein L2p (L8e)
PLF_469_00000515	LSU ribosomal protein L3p (L3e)
PLF_469_00000516	Efflux ABC transporter, permease/ATP-binding protein Atu2242
PLF_469_00000518	Na(+) H(+) antiporter subunit E
PLF_469_00000519	Nitrogen regulation protein NtrB (EC 2.7.13.3)
PLF_469_00000520	Oligopeptide ABC transporter, permease protein OppB (TC 3.A.1.5.1)
PLF_469_00000521	LPS-assembly protein LptD @ Organic solvent tolerance protein precursor
PLF_469_00000522	Permease of the drug/metabolite transporter (DMT) superfamily
PLF_469_00000523	Phenylalanyl-tRNA synthetase alpha chain (EC 6.1.1.20)
PLF_469_00000524	Phenylalanyl-tRNA synthetase beta chain (EC 6.1.1.20)
PLF_469_00000525	Phosphate ABC transporter, ATP-binding protein PstB (TC 3.A.1.7.1)
PLF_469_00000526	Phosphate ABC transporter, permease protein PstC (TC 3.A.1.7.1)
PLF_469_00000527	Phosphatidylserine decarboxylase (EC 4.1.1.65)
PLF_469_00000528	Phospholipase A1 (EC 3.1.1.32) (EC 3.1.1.4) @ Outer membrane phospholipase A
PLF_469_00000529	Phospholipid ABC transporter substrate-binding protein MlaD
PLF_469_00000530	Phosphoribosylformimino-5-aminoimidazole carboxamide ribotide isomerase (EC 5.3.1.16)
PLF_469_00000531	Phosphoserine aminotransferase (EC 2.6.1.52)
PLF_469_00000532	Polyribonucleotide nucleotidyltransferase (EC 2.7.7.8)
PLF_469_00000533	Putative permease often clustered with de novo purine synthesis
PLF_469_00000534	RND efflux system, membrane fusion protein
PLF_469_00000535	LSU rRNA pseudouridine(2457) synthase (EC 5.4.99.20)
PLF_469_00000536	Ribulose-phosphate 3-epimerase (EC 5.1.3.1)
PLF_469_00000537	RidA/YER057c/UK114 superfamily protein
PLF_469_00000538	SSU ribosomal protein S13p (S18e)
PLF_469_00000539	Serine protease precursor MucD/AlgY associated with sigma factor RpoE
PLF_469_00000540	Sodium-dependent transporter, SNF family
PLF_469_00000541	Transcriptional activator MetR
PLF_469_00000542	Transcriptional regulator, AraC family
PLF_469_00000543	UDP-N-acetylglucosamine 1-carboxyvinyltransferase (EC 2.5.1.7)
PLF_469_00000544	Xanthine permease
PLF_469_00000545	Predicted insulinase-like Zn-dependent peptidase DVU0941
PLF_469_00000546	33 kDa chaperonin HslO
PLF_469_00000547	4-hydroxy-tetrahydrodipicolinate reductase (EC 1.17.1.8)
PLF_469_00000548	6,7-dimethyl-8-ribityllumazine synthase (EC 2.5.1.78)
PLF_469_00000549	ATP-dependent DNA helicase Rep
PLF_469_00000550	Alanyl-tRNA synthetase (EC 6.1.1.7)
PLF_469_00000551	Ammonium transporter
PLF_469_00000552	Arginyl-tRNA--protein transferase (EC 2.3.2.8)
PLF_469_00000553	Bacterioferritin (EC 1.16.3.1)
PLF_469_00000554	Chaperone protein ClpB (ATP-dependent unfoldase)
PLF_469_00000555	Cyclohexadienyl dehydrogenase (EC 1.3.1.12)(EC 1.3.1.43) / 3-phosphoshikimate 1-carboxyvinyltransferase (EC 2.5.1.19)
PLF_469_00000556	DNA polymerase III subunits gamma and tau (EC 2.7.7.7)
PLF_469_00000557	Dephospho-CoA kinase (EC 2.7.1.24)
PLF_469_00000558	Dihydrofolate reductase (EC 1.5.1.3)
PLF_469_00000559	Nitronate monooxygenase (EC 1.13.12.16)
PLF_469_00000560	Exopolyphosphatase (EC 3.6.1.11)
PLF_469_00000561	FIG004694: Hypothetical protein
PLF_469_00000562	FKBP-type peptidyl-prolyl cis-trans isomerase SlyD (EC 5.2.1.8)
PLF_469_00000563	Ferric uptake regulation protein FUR
PLF_469_00000564	GMP synthase [glutamine-hydrolyzing], amidotransferase subunit (EC 6.3.5.2) / GMP synthase [glutamine-hydrolyzing], ATP pyrophosphatase subunit (EC 6.3.5.2)
PLF_469_00000565	GTP-binding protein TypA/BipA
PLF_469_00000566	Glutathione synthetase (EC 6.3.2.3)
PLF_469_00000567	Bis-ABC ATPase YheS
PLF_469_00000568	Inosine-5'-monophosphate dehydrogenase (EC 1.1.1.205) / CBS domain
PLF_469_00000569	L-2,4-diaminobutyrate decarboxylase (EC 4.1.1.86)
PLF_469_00000570	LSU ribosomal protein L22p (L17e)
PLF_469_00000571	Leucyl-tRNA synthetase (EC 6.1.1.4)
PLF_469_00000572	Macrolide-specific efflux protein MacA
PLF_469_00000573	Membrane-bound lytic murein transglycosylase D @ repetitive LysM domain
PLF_469_00000574	Methionine ABC transporter substrate-binding protein
PLF_469_00000575	Multimodular transpeptidase-transglycosylase (EC 2.4.1.129) (EC 3.4.-.-)
PLF_469_00000576	NADH dehydrogenase (EC 1.6.99.3)
PLF_469_00000577	NADH-ubiquinone oxidoreductase chain H (EC 1.6.5.3)
PLF_469_00000578	Phosphatidylglycerophosphatase A (EC 3.1.3.27)
PLF_469_00000579	Phosphoglycerate kinase (EC 2.7.2.3)
PLF_469_00000580	Phosphoserine phosphatase (EC 3.1.3.3)
PLF_469_00000581	RNA polymerase sigma factor RpoH
PLF_469_00000582	SSU ribosomal protein S5p (S2e)
PLF_469_00000583	SSU ribosomal protein S8p (S15Ae)
PLF_469_00000584	Signal peptidase I (EC 3.4.21.89)
PLF_469_00000585	Soluble lytic murein transglycosylase (EC 4.2.2.n1)
PLF_469_00000586	Thymidylate kinase (EC 2.7.4.9)
PLF_469_00000587	Transcriptional regulator, PadR family
PLF_469_00000588	Transketolase (EC 2.2.1.1)
PLF_469_00000589	Uncharacterized ABC1 family protein A1S_0392
PLF_469_00000590	Xaa-Pro aminopeptidase (EC 3.4.11.9)
PLF_469_00000591	Succinate dehydrogenase flavin-adding protein, antitoxin of CptAB toxin-antitoxin
PLF_469_00000592	Zn-dependent protease with chaperone function
PLF_469_00000593	[4Fe-4S] cluster assembly scaffold protein Mrp (=ApbC)
PLF_469_00000594	benzoate MFS transporter BenK
PLF_469_00000595	hypothetical protein
PLF_469_00000596	hypothetical protein
PLF_469_00000597	hypothetical protein
PLF_469_00000598	tRNA-dihydrouridine synthase DusB
PLF_469_00000599	16S rRNA (cytosine(1402)-N(4))-methyltransferase (EC 2.1.1.199)
PLF_469_00000600	2,4-dienoyl-CoA reductase [NADPH] (EC 1.3.1.34)
PLF_469_00000601	3-demethylubiquinol 3-O-methyltransferase (EC 2.1.1.64) @ 2-polyprenyl-6-hydroxyphenyl methylase (EC 2.1.1.222)
PLF_469_00000602	Enoyl-CoA hydratase/isomerase
PLF_469_00000603	8-amino-7-oxononanoate synthase (EC 2.3.1.47)
PLF_469_00000604	Probable (3R)-hydroxyacyl-CoA dehydratase HtdX
PLF_469_00000605	Adenosylhomocysteinase (EC 3.3.1.1)
PLF_469_00000606	Alkanesulfonate ABC transporter permease protein SsuC
PLF_469_00000607	AmpG permease
PLF_469_00000608	Anthranilate synthase, amidotransferase component (EC 4.1.3.27) @ Para-aminobenzoate synthase, amidotransferase component (EC 2.6.1.85)
PLF_469_00000609	Aspartyl-tRNA synthetase (EC 6.1.1.12) @ Aspartyl-tRNA(Asn) synthetase (EC 6.1.1.23)
PLF_469_00000610	Peptidoglycan glycosyltransferase FtsW (EC 2.4.1.129)
PLF_469_00000611	Transporter, LysE family
PLF_469_00000612	Competence protein F homolog, phosphoribosyltransferase domain; protein YhgH required for utilization of DNA as sole source of carbon and energy
PLF_469_00000613	Transcriptional regulator, LysR family
PLF_469_00000614	Cytochrome d ubiquinol oxidase subunit I (EC 1.10.3.-)
PLF_469_00000615	DNA polymerase I (EC 2.7.7.7)
PLF_469_00000616	Deoxycytidine triphosphate deaminase (EC 3.5.4.13)
PLF_469_00000617	Dihydrofolate synthase (EC 6.3.2.12) @ Folylpolyglutamate synthase (EC 6.3.2.17)
PLF_469_00000618	Electron transfer flavoprotein, alpha subunit
PLF_469_00000619	Murein endolytic transglycosylase MltG
PLF_469_00000620	Ferredoxin--NADP(+) reductase (EC 1.18.1.2) @ Flavodoxin--NADP(+) reductase (EC 1.19.1.1)
PLF_469_00000621	Glutamine synthetase type I (EC 6.3.1.2)
PLF_469_00000622	Glutamyl-tRNA reductase (EC 1.2.1.70)
PLF_469_00000623	Histidinol-phosphate aminotransferase (EC 2.6.1.9)
PLF_469_00000624	Inactive (p)ppGpp 3'-pyrophosphohydrolase domain / GTP pyrophosphokinase (EC 2.7.6.5), (p)ppGpp synthetase I
PLF_469_00000625	Inner membrane protein YihY, formerly thought to be RNase BN
PLF_469_00000626	Inner membrane transport protein YajR
PLF_469_00000627	Ketol-acid reductoisomerase (NADP(+)) (EC 1.1.1.86)
PLF_469_00000628	L-aspartate oxidase (EC 1.4.3.16)
PLF_469_00000629	LSU ribosomal protein L14p (L23e)
PLF_469_00000630	LSU ribosomal protein L15p (L27Ae)
PLF_469_00000631	LSU ribosomal protein L24p (L26e)
PLF_469_00000632	LSU ribosomal protein L5p (L11e)
PLF_469_00000633	LemA family protein
PLF_469_00000634	Lipoprotein-releasing system ATP-binding protein LolD
PLF_469_00000635	Lysine 2,3-aminomutase (EC 5.4.3.2)
PLF_469_00000636	Macrolide export ATP-binding/permease protein MacB
PLF_469_00000637	Molybdopterin molybdenumtransferase (EC 2.10.1.1)
PLF_469_00000638	N-succinyl-L,L-diaminopimelate aminotransferase (EC 2.6.1.17), type 2
PLF_469_00000639	NADH-ubiquinone oxidoreductase chain C (EC 1.6.5.3) / NADH-ubiquinone oxidoreductase chain D (EC 1.6.5.3)
PLF_469_00000640	NADH-ubiquinone oxidoreductase chain F (EC 1.6.5.3)
PLF_469_00000641	Pantothenate kinase type III, CoaX-like (EC 2.7.1.33)
PLF_469_00000642	Peptide chain release factor 2 @ programmed frameshift-containing
PLF_469_00000643	Peptide-methionine (R)-S-oxide reductase MsrB (EC 1.8.4.12)
PLF_469_00000644	Phosphate ABC transporter, permease protein PstA (TC 3.A.1.7.1)
PLF_469_00000645	Protease HtpX
PLF_469_00000646	Putative efflux (PET) family inner membrane protein YccS
PLF_469_00000648	Ribonuclease HI (EC 3.1.26.4) / DNA polymerase III epsilon subunit (EC 2.7.7.7)
PLF_469_00000649	LSU rRNA pseudouridine(955/2504/2580) synthase (EC 5.4.99.24)
PLF_469_00000650	SSU ribosomal protein S14p (S29e) @ SSU ribosomal protein S14p (S29e), zinc-independent
PLF_469_00000651	SSU ribosomal protein S17p (S11e)
PLF_469_00000652	SSU ribosomal protein S4p (S9e) @ SSU ribosomal protein S4p (S9e), zinc-independent
PLF_469_00000653	Shikimate 5-dehydrogenase I alpha (EC 1.1.1.25)
PLF_469_00000654	Threonyl-tRNA synthetase (EC 6.1.1.3)
PLF_469_00000655	UDP-3-O-[3-hydroxymyristoyl] glucosamine N-acyltransferase (EC 2.3.1.191)
PLF_469_00000656	UDP-N-acetylmuramoyl-dipeptide--2,6-diaminopimelate ligase (EC 6.3.2.13)
PLF_469_00000657	Uracil phosphoribosyltransferase (EC 2.4.2.9)
PLF_469_00000658	hypothetical protein
PLF_469_00000659	hypothetical protein
PLF_469_00000660	hypothetical protein
PLF_469_00000661	tRNA-dihydrouridine(16) synthase
PLF_469_00000662	tmRNA-binding protein SmpB
PLF_469_00000663	16S rRNA processing protein RimM
PLF_469_00000664	2-C-methyl-D-erythritol 4-phosphate cytidylyltransferase (EC 2.7.7.60)
PLF_469_00000665	2-polyprenyl-6-methoxyphenol hydroxylase
PLF_469_00000666	N-acetylglutamate kinase (EC 2.7.2.8)
PLF_469_00000667	Argininosuccinate synthase (EC 6.3.4.5)
PLF_469_00000668	Aspartyl-tRNA(Asn) amidotransferase subunit A (EC 6.3.5.6) @ Glutamyl-tRNA(Gln) amidotransferase subunit A (EC 6.3.5.7)
PLF_469_00000669	Bacterioferritin-associated ferredoxin
PLF_469_00000670	BioD-like N-terminal domain / Phosphate acetyltransferase (EC 2.3.1.8)
PLF_469_00000671	Cell division integral membrane protein, YggT and half-length relatives
PLF_469_00000672	Cell division protein FtsA
PLF_469_00000673	Citrate synthase (si) (EC 2.3.3.1)
PLF_469_00000674	Coenzyme F420-dependent N5,N10-methylene tetrahydromethanopterin reductase and related flavin-dependent oxidoreductases
PLF_469_00000675	Ribonuclease G
PLF_469_00000676	DNA primase DnaG
PLF_469_00000677	DSBA-like thioredoxin domain protein
PLF_469_00000678	Diaminopimelate decarboxylase (EC 4.1.1.20)
PLF_469_00000679	Dienelactone hydrolase family protein
PLF_469_00000680	Enolase (EC 4.2.1.11)
PLF_469_00000681	Exonuclease SbcC
PLF_469_00000682	Glutathione peroxidase (EC 1.11.1.9) @ Thioredoxin peroxidase (EC 1.11.1.15)
PLF_469_00000683	Histidinol dehydrogenase (EC 1.1.1.23)
PLF_469_00000684	Holliday junction ATP-dependent DNA helicase RuvA (EC 3.6.4.12)
PLF_469_00000685	Hydroxypyruvate isomerase (EC 5.3.1.22)
PLF_469_00000687	LSU ribosomal protein L30p (L7e)
PLF_469_00000688	LSU ribosomal protein L6p (L9e)
PLF_469_00000689	Lipid A export permease/ATP-binding protein MsbA
PLF_469_00000690	Molybdopterin synthase catalytic subunit MoaE (EC 2.8.1.12)
PLF_469_00000691	N-succinyl-L,L-diaminopimelate desuccinylase (EC 3.5.1.18)
PLF_469_00000692	NAD kinase (EC 2.7.1.23)
PLF_469_00000693	NADH-ubiquinone oxidoreductase chain I (EC 1.6.5.3)
PLF_469_00000694	Na(+) H(+) antiporter subunit G
PLF_469_00000695	Nicotinate phosphoribosyltransferase (EC 6.3.4.21)
PLF_469_00000696	Nitrogen regulation protein NR(I), GlnG (=NtrC)
PLF_469_00000697	Nitrogen regulatory protein P-II, GlnK
PLF_469_00000698	Periplasmic thiol:disulfide oxidoreductase DsbB, required for DsbA reoxidation
PLF_469_00000699	Phosphomannomutase (EC 5.4.2.8)
PLF_469_00000700	Phosphoribosylformylglycinamidine cyclo-ligase (EC 6.3.3.1)
PLF_469_00000701	Prolipoprotein diacylglyceryl transferase
PLF_469_00000702	Prolyl-tRNA synthetase (EC 6.1.1.15), bacterial type
PLF_469_00000703	Protein translocase subunit SecE
PLF_469_00000704	Putative DMT superfamily metabolite efflux protein precursor
PLF_469_00000705	Putative pre-16S rRNA nuclease YqgF
PLF_469_00000707	Protein QmcA (possibly involved in integral membrane quality control)
PLF_469_00000708	Pyridoxine 5'-phosphate synthase (EC 2.6.99.2)
PLF_469_00000709	Pyrroline-5-carboxylate reductase (EC 1.5.1.2)
PLF_469_00000710	RNA polymerase sigma factor RpoD
PLF_469_00000711	23S rRNA (guanine(745)-N(1))-methyltransferase (EC 2.1.1.187)
PLF_469_00000712	Rod shape-determining protein MreB
PLF_469_00000713	Rod shape-determining protein MreC
PLF_469_00000714	S-adenosylmethionine synthetase (EC 2.5.1.6)
PLF_469_00000715	S-adenosylmethionine:tRNA ribosyltransferase-isomerase (EC 2.4.99.17)
PLF_469_00000716	SSU ribosomal protein S10p (S20e)
PLF_469_00000718	Shikimate kinase I (EC 2.7.1.71)
PLF_469_00000720	Thiosulfate sulfurtransferase, rhodanese (EC 2.8.1.1)
PLF_469_00000721	Two-component transcriptional response regulator, LuxR family
PLF_469_00000722	UDP-N-acetylmuramoyl-L-alanine--D-glutamate ligase (EC 6.3.2.9)
PLF_469_00000723	UPF0301 protein YqgE
PLF_469_00000724	Zinc ABC transporter, ATP-binding protein ZnuC
PLF_469_00000725	FIG00350353: hypothetical protein
PLF_469_00000726	hypothetical protein
PLF_469_00000727	hypothetical protein
PLF_469_00000728	twitching motility protein PilG
PLF_469_00000729	twitching motility protein PilH
PLF_469_00000730	1,6-anhydro-N-acetylmuramyl-L-alanine amidase
PLF_469_00000731	2,3,4,5-tetrahydropyridine-2,6-dicarboxylate N-succinyltransferase (EC 2.3.1.117)
PLF_469_00000732	2-hydroxychromene-2-carboxylate isomerase/DsbA-like thioredoxin domain
PLF_469_00000733	2-keto-3-deoxy-D-arabino-heptulosonate-7-phosphate synthase I alpha (EC 2.5.1.54)
PLF_469_00000734	23S rRNA (adenine(2030)-N(6))-methyltransferase (EC 2.1.1.266)
PLF_469_00000735	23S rRNA (uracil(1939)-C(5))-methyltransferase (EC 2.1.1.190)
PLF_469_00000736	Acyl-CoA dehydrogenase
PLF_469_00000737	3-hydroxyacyl-CoA dehydrogenase (EC 1.1.1.35), FabG4
PLF_469_00000738	5,10-methylenetetrahydrofolate reductase (EC 1.5.1.20)
PLF_469_00000739	ATP phosphoribosyltransferase regulatory subunit (EC 2.4.2.17)
PLF_469_00000740	Acetyl-CoA synthetase (EC 6.2.1.1)
PLF_469_00000741	Adenosylmethionine-8-amino-7-oxononanoate aminotransferase (EC 2.6.1.62)
PLF_469_00000742	Amidophosphoribosyltransferase (EC 2.4.2.14)
PLF_469_00000743	Biotin carboxylase of acetyl-CoA carboxylase (EC 6.3.4.14)
PLF_469_00000744	Chaperone protein DnaK
PLF_469_00000745	Cysteine desulfurase (EC 2.8.1.7) => IscS
PLF_469_00000746	Cytochrome O ubiquinol oxidase subunit III (EC 1.10.3.-)
PLF_469_00000747	D-aminoacyl-tRNA deacylase (EC 3.1.1.96)
PLF_469_00000748	DNA polymerase III delta prime subunit (EC 2.7.7.7)
PLF_469_00000749	Replication-associated recombination protein RarA
PLF_469_00000750	Excinuclease ABC subunit A
PLF_469_00000751	FIG00350262: hypothetical protein
PLF_469_00000752	FKBP-type peptidyl-prolyl cis-trans isomerase SlpA (EC 5.2.1.8)
PLF_469_00000753	Fatty acid desaturase (EC 1.14.19.1); Delta-9 fatty acid desaturase (EC 1.14.19.1)
PLF_469_00000754	Fructose-1,6-bisphosphatase, type I (EC 3.1.3.11)
PLF_469_00000755	Fructose-bisphosphate aldolase class II (EC 4.1.2.13)
PLF_469_00000756	GTP-binding protein Era
PLF_469_00000757	Glutamate--cysteine ligase (EC 6.3.2.2)
PLF_469_00000758	Glutamate-1-semialdehyde 2,1-aminomutase (EC 5.4.3.8)
PLF_469_00000759	Glyoxylate reductase (EC 1.1.1.79) / Glyoxylate reductase (EC 1.1.1.26) / Hydroxypyruvate reductase (EC 1.1.1.81); 2-ketoaldonate reductase, broad specificity (EC 1.1.1.215)
PLF_469_00000760	Guanylate kinase (EC 2.7.4.8)
PLF_469_00000761	Histidine permease YuiF
PLF_469_00000762	Indole-3-glycerol phosphate synthase (EC 4.1.1.48)
PLF_469_00000763	LSU ribosomal protein L18p (L5e)
PLF_469_00000764	Lysyl-tRNA synthetase (class II) (EC 6.1.1.6)
PLF_469_00000765	Malate dehydrogenase (EC 1.1.1.37)
PLF_469_00000766	Membrane-bound lytic murein transglycosylase B
PLF_469_00000767	NADH ubiquinone oxidoreductase chain A (EC 1.6.5.3)
PLF_469_00000768	NADH-ubiquinone oxidoreductase chain M (EC 1.6.5.3)
PLF_469_00000769	Na(+) H(+) antiporter subunit F
PLF_469_00000770	Nitrite-sensitive transcriptional repressor NsrR
PLF_469_00000771	Nucleoside:H+ symporter:Major facilitator superfamily
PLF_469_00000772	Protein YhfA
PLF_469_00000773	Outer membrane beta-barrel assembly protein BamD
PLF_469_00000774	Linoleoyl-CoA desaturase (EC 1.14.19.3)
PLF_469_00000775	Phosphate regulon transcriptional regulatory protein PhoB (SphR)
PLF_469_00000776	Poly(A) polymerase (EC 2.7.7.19)
PLF_469_00000777	Precorrin-2 oxidase (EC 1.3.1.76) @ Sirohydrochlorin ferrochelatase activity of CysG (EC 4.99.1.4) / Uroporphyrinogen-III methyltransferase (EC 2.1.1.107)
PLF_469_00000778	Ubiquinone biosynthesis protein UbiJ
PLF_469_00000779	Putative activity regulator of membrane protease YbbK
PLF_469_00000780	Putative deoxyribonuclease YjjV
PLF_469_00000781	Ribosomal protein S12p Asp88 (E. coli) methylthiotransferase (EC 2.8.4.4)
PLF_469_00000782	tRNA (adenine(37)-N6)-methyltransferase
PLF_469_00000783	SSU ribosomal protein S2p (SAe)
PLF_469_00000784	Succinate dehydrogenase cytochrome b-556 subunit
PLF_469_00000785	TPR repeat containing exported protein; Putative periplasmic protein contains a protein prenylyltransferase domain
PLF_469_00000786	Tetraacyldisaccharide 4'-kinase (EC 2.7.1.130)
PLF_469_00000787	Thioredoxin
PLF_469_00000788	Tol-Pal system beta propeller repeat protein TolB
PLF_469_00000789	Transcription regulator [contains diacylglycerol kinase catalytic domain]
PLF_469_00000790	Transcriptional regulator, AraC family
PLF_469_00000791	Transcriptional regulator, LysR family
PLF_469_00000792	Translation elongation factor LepA
PLF_469_00000793	KtrAB potassium uptake system, peripheral membrane component KtrA
PLF_469_00000794	tRNA threonylcarbamoyladenosine biosynthesis protein TsaB
PLF_469_00000795	Two-component system response regulator OmpR
PLF_469_00000796	UDP-N-acetylglucosamine--N-acetylmuramyl-(pentapeptide) pyrophosphoryl-undecaprenol N-acetylglucosamine transferase (EC 2.4.1.227)
PLF_469_00000797	Ubiquinone biosynthesis regulatory protein kinase UbiB
PLF_469_00000798	Wax ester synthase/acyl-CoA:diacylglycerol acyltransferase
PLF_469_00000799	hypothetical protein
PLF_469_00000800	hypothetical protein
PLF_469_00000801	hypothetical protein
PLF_469_00000802	tRNA-dihydrouridine(20/20a) synthase (EC 1.3.1.91)
PLF_469_00000803	tRNA pseudouridine(38-40) synthase (EC 5.4.99.12)
PLF_469_00000804	1-deoxy-D-xylulose 5-phosphate reductoisomerase (EC 1.1.1.267)
PLF_469_00000805	16S rRNA (cytosine(967)-C(5))-methyltransferase (EC 2.1.1.176)
PLF_469_00000806	Lysophospholipid transporter LplT
PLF_469_00000807	2-methoxy-6-polyprenyl-1,4-benzoquinol methylase (EC 2.1.1.201)
PLF_469_00000808	23S rRNA (adenine(2503)-C(2))-methyltransferase @ tRNA (adenine(37)-C(2))-methyltransferase (EC 2.1.1.192)
PLF_469_00000809	3-deoxy-D-manno-octulosonate 8-phosphate phosphatase (EC 3.1.3.45)
PLF_469_00000810	3-oxoacyl-[acyl-carrier-protein] synthase, KASI (EC 2.3.1.41)
PLF_469_00000811	ADP-ribose pyrophosphatase (EC 3.6.1.13)
PLF_469_00000812	ATP synthase alpha chain (EC 3.6.3.14)
PLF_469_00000813	ATP synthase beta chain (EC 3.6.3.14)
PLF_469_00000814	Acetate kinase (EC 2.7.2.1)
PLF_469_00000815	Acetyl-coenzyme A carboxyl transferase alpha chain (EC 6.4.1.2)
PLF_469_00000816	Acyl-CoA:1-acyl-sn-glycerol-3-phosphate acyltransferase (EC 2.3.1.51)
PLF_469_00000817	Alanine racemase (EC 5.1.1.1)
PLF_469_00000818	Anhydro-N-acetylmuramic acid kinase (EC 2.7.1.170)
PLF_469_00000819	Biopolymer transport protein ExbD/TolR
PLF_469_00000820	CTP synthase (EC 6.3.4.2)
PLF_469_00000821	Cyclic AMP receptor protein
PLF_469_00000822	Cytochrome O ubiquinol oxidase subunit II (EC 1.10.3.-)
PLF_469_00000823	DNA gyrase subunit B (EC 5.99.1.3)
PLF_469_00000824	DNA modification methylase (Adenine-specific methyltransferase) (EC 2.1.1.72)
PLF_469_00000825	Diaminobutyrate--2-oxoglutarate aminotransferase (EC 2.6.1.76)
PLF_469_00000826	Dihydrolipoamide succinyltransferase component (E2) of 2-oxoglutarate dehydrogenase complex (EC 2.3.1.61)
PLF_469_00000827	Esterase (EC 3.1.1.-)
PLF_469_00000828	FIG001590: Putative conserved exported protein precursor
PLF_469_00000829	Fumarate hydratase class I, aerobic (EC 4.2.1.2)
PLF_469_00000830	GTP-binding and nucleic acid-binding protein YchF
PLF_469_00000831	GTP-binding protein Obg
PLF_469_00000832	tRNA-5-carboxymethylaminomethyl-2-thiouridine(34) synthesis protein MnmE
PLF_469_00000833	General secretion pathway protein F
PLF_469_00000834	Glutamate 5-kinase (EC 2.7.2.11) / RNA-binding C-terminal domain PUA
PLF_469_00000835	Glycine oxidase ThiO (EC 1.4.3.19)
PLF_469_00000836	Heme O synthase, protoheme IX farnesyltransferase, COX10-CtaB
PLF_469_00000837	Hydrogen peroxide-inducible genes activator => OxyR
PLF_469_00000838	Inner membrane protein YedI
PLF_469_00000840	LSU ribosomal protein L31p @ LSU ribosomal protein L31p, zinc-independent
PLF_469_00000841	LSU ribosomal protein L36p @ LSU ribosomal protein L36p, zinc-dependent
PLF_469_00000842	Magnesium and cobalt efflux protein CorC
PLF_469_00000843	Molybdopterin-synthase adenylyltransferase (EC 2.7.7.80)
PLF_469_00000844	MotA/TolQ/ExbB proton channel family protein
PLF_469_00000845	Muconolactone isomerase (EC 5.3.3.4)
PLF_469_00000846	N-acetylglutamate synthase (EC 2.3.1.1)
PLF_469_00000848	NADH-ubiquinone oxidoreductase chain J (EC 1.6.5.3)
PLF_469_00000849	NADH-ubiquinone oxidoreductase chain N (EC 1.6.5.3)
PLF_469_00000850	Na(+) H(+) antiporter subunit C
PLF_469_00000852	Osmolarity sensory histidine kinase EnvZ
PLF_469_00000853	Phosphatidate cytidylyltransferase (EC 2.7.7.41)
PLF_469_00000854	Phosphoribosylglycinamide formyltransferase (EC 2.1.2.2)
PLF_469_00000855	Formate-dependent phosphoribosylglycinamide formyltransferase
PLF_469_00000856	Porphobilinogen deaminase (EC 2.5.1.61)
PLF_469_00000857	Protein-export protein SecB (maintains pre-export unfolded state)
PLF_469_00000858	Putative exported protein precursor
PLF_469_00000859	LSU rRNA pseudouridine(746) synthase (EC 5.4.99.29) @ tRNA pseudouridine(32) synthase (EC 5.4.99.28)
PLF_469_00000860	LSU rRNA pseudouridine(2605) synthase (EC 5.4.99.22)
PLF_469_00000861	Ribosomal protein L11 methyltransferase
PLF_469_00000862	Ribosome-binding factor A
PLF_469_00000863	SSU ribosomal protein S11p (S14e)
PLF_469_00000864	SSU ribosomal protein S16p
PLF_469_00000865	Segregation and condensation protein A
PLF_469_00000866	Sodium/bile acid symporter family
PLF_469_00000867	Succinyl-CoA ligase [ADP-forming] beta chain (EC 6.2.1.5)
PLF_469_00000868	Thiol:disulfide interchange protein DsbC
PLF_469_00000869	Transcription antitermination protein NusG
PLF_469_00000870	Transcriptional regulator, AraC family
PLF_469_00000871	Translation elongation factor P Lys34--(R)-beta-lysine ligase
PLF_469_00000872	Type II secretory pathway, ATPase PulE/Tfp pilus assembly pathway, ATPase PilB
PLF_469_00000873	UDP-3-O-[3-hydroxymyristoyl] N-acetylglucosamine deacetylase (EC 3.5.1.108)
PLF_469_00000874	Undecaprenyl diphosphate synthase (EC 2.5.1.31)
PLF_469_00000875	2-keto-3-deoxy-D-arabino-heptulosonate-7-phosphate synthase I alpha (EC 2.5.1.54)
PLF_469_00000876	2-polyprenylphenol hydroxylase
PLF_469_00000877	3-deoxy-manno-octulosonate cytidylyltransferase (EC 2.7.7.38)
PLF_469_00000878	3-methyl-2-oxobutanoate hydroxymethyltransferase (EC 2.1.2.11)
PLF_469_00000879	ATP synthase F0 sector subunit a (EC 3.6.3.14)
PLF_469_00000880	ATP synthase gamma chain (EC 3.6.3.14)
PLF_469_00000881	ATP-dependent Clp protease ATP-binding subunit ClpX
PLF_469_00000882	Acetolactate synthase large subunit (EC 2.2.1.6)
PLF_469_00000883	Acyl carrier protein
PLF_469_00000884	Alkanesulfonate utilization operon LysR-family regulator Cbl
PLF_469_00000885	Alpha-methylacyl-CoA racemase (EC 5.1.99.4)
PLF_469_00000886	CCA tRNA nucleotidyltransferase (EC 2.7.7.72)
PLF_469_00000887	Uncharacterized NRDE family protein
PLF_469_00000888	Cell division trigger factor (EC 5.2.1.8)
PLF_469_00000889	Chorismate synthase (EC 4.2.3.5)
PLF_469_00000890	Cyclic pyranopterin monophosphate synthase (EC 4.6.1.17) / Molybdopterin adenylyltransferase (EC 2.7.7.75)
PLF_469_00000891	Cytochrome d ubiquinol oxidase subunit II (EC 1.10.3.-)
PLF_469_00000892	Cytosol aminopeptidase PepA (EC 3.4.11.1)
PLF_469_00000893	D-arabinose-5-phosphate isomerase (EC 5.3.1.13)
PLF_469_00000894	Dihydrolipoamide dehydrogenase of 2-oxoglutarate dehydrogenase (EC 1.8.1.4)
PLF_469_00000895	Enoyl-CoA hydratase (EC 4.2.1.17)
PLF_469_00000896	Enoyl-CoA hydratase [isoleucine degradation] (EC 4.2.1.17) / 3-hydroxyacyl-CoA dehydrogenase (EC 1.1.1.35) / 3-hydroxybutyryl-CoA epimerase (EC 5.1.2.3)
PLF_469_00000897	FIG00969471: hypothetical protein
PLF_469_00000898	FIG027190: Putative transmembrane protein
PLF_469_00000899	UPF0313 [4Fe-4S] protein YgiQ
PLF_469_00000900	Ferrochelatase, protoheme ferro-lyase (EC 4.99.1.1)
PLF_469_00000901	Fumarate hydratase class II (EC 4.2.1.2)
PLF_469_00000902	Glutathione S-transferase (EC 2.5.1.18)
PLF_469_00000903	Heat shock protein 10 kDa family chaperone GroES
PLF_469_00000904	LSU ribosomal protein L17p
PLF_469_00000905	Low molecular weight protein tyrosine phosphatase (EC 3.1.3.48)
PLF_469_00000906	Lysine decarboxylase family
PLF_469_00000907	Malonyl CoA-acyl carrier protein transacylase (EC 2.3.1.39)
PLF_469_00000908	N-acetyl-gamma-glutamyl-phosphate reductase (EC 1.2.1.38)
PLF_469_00000909	NADH-ubiquinone oxidoreductase chain B (EC 1.6.5.3)
PLF_469_00000910	Nonaprenyl diphosphate synthase (geranyl-diphosphate specific) (EC 2.5.1.84)
PLF_469_00000911	Nudix-like NDP and NTP phosphohydrolase NudJ
PLF_469_00000912	O-acetylhomoserine sulfhydrylase (EC 2.5.1.49) @ O-succinylhomoserine sulfhydrylase (EC 2.5.1.48)
PLF_469_00000913	Peptide chain release factor N(5)-glutamine methyltransferase (EC 2.1.1.297)
PLF_469_00000914	Polysaccharide biosynthesis protein WlaX
PLF_469_00000915	Probable site-specific recombinase
PLF_469_00000916	Protein translocase subunit SecD
PLF_469_00000917	Putative helicase
PLF_469_00000918	Putative sulfate permease
PLF_469_00000919	7-carboxy-7-deazaguanine synthase (EC 4.3.99.3)
PLF_469_00000920	RNA polymerase sigma-54 factor RpoN
PLF_469_00000921	Ribokinase (EC 2.7.1.15)
PLF_469_00000922	Ribonuclease III (EC 3.1.26.3)
PLF_469_00000923	LSU rRNA pseudouridine(746) synthase (EC 5.4.99.29) @ tRNA pseudouridine(32) synthase (EC 5.4.99.28)
PLF_469_00000924	Ribosome small subunit biogenesis RbfA-release protein RsgA
PLF_469_00000925	Rubredoxin
PLF_469_00000926	Rubredoxin-NAD(+) reductase (EC 1.18.1.1)
PLF_469_00000927	SSU ribosomal protein S19p (S15e)
PLF_469_00000928	Sensory histidine kinase BaeS
PLF_469_00000929	Seryl-tRNA synthetase (EC 6.1.1.11)
PLF_469_00000930	Site-specific tyrosine recombinase XerD
PLF_469_00000931	Thiol peroxidase, Bcp-type (EC 1.11.1.15)
PLF_469_00000932	Transcription termination protein NusB
PLF_469_00000933	Transcriptional regulator, AcrR family
PLF_469_00000934	Uncharacterized efflux ABC transporter, ATP-binding protein YadG
PLF_469_00000935	Uncharacterized Nudix hydrolase NudL
PLF_469_00000936	Uncharacterized methyltransferase PA5071
PLF_469_00000937	Zinc ABC transporter, permease protein ZnuB
PLF_469_00000938	hypothetical protein
PLF_469_00000939	hypothetical protein
PLF_469_00000940	hypothetical protein
PLF_469_00000941	hypothetical protein
PLF_469_00000942	Protein YaiI
PLF_469_00000943	hypothetical protein
PLF_469_00000944	Iron-sulfur cluster insertion protein ErpA
PLF_469_00000945	tRNA (5-methylaminomethyl-2-thiouridylate)-methyltransferase (EC 2.1.1.61) / FAD-dependent cmnm(5)s(2)U34 oxidoreductase
PLF_469_00000946	tRNA (guanine(37)-N(1))-methyltransferase (EC 2.1.1.228)
PLF_469_00000947	tRNA-(cytosine32)-2-thiocytidine synthetase TtcA
PLF_469_00000948	tRNA-specific 2-thiouridylase MnmA (EC 2.8.1.13)
PLF_469_00000949	(2E,6E)-farnesyl diphosphate synthase (EC 2.5.1.10)
PLF_469_00000950	(E)-4-hydroxy-3-methylbut-2-enyl-diphosphate synthase (flavodoxin) (EC 1.17.7.3)
PLF_469_00000951	16S rRNA (cytidine(1402)-2'-O)-methyltransferase (EC 2.1.1.198)
PLF_469_00000952	3-isopropylmalate dehydrogenase (EC 1.1.1.85)
PLF_469_00000953	3-oxoacyl-[acyl-carrier protein] reductase (EC 1.1.1.100), FadG
PLF_469_00000954	ATP synthase epsilon chain (EC 3.6.3.14)
PLF_469_00000956	Adenosine (5')-pentaphospho-(5'')-adenosine pyrophosphohydrolase
PLF_469_00000957	Alkanesulfonate ABC transporter ATP-binding protein SsuB
PLF_469_00000958	beta-N-acetylglucosaminidase (EC 3.2.1.52)
PLF_469_00000959	Branched-chain amino acid aminotransferase (EC 2.6.1.42)
PLF_469_00000960	Carbamoyl-phosphate synthase small chain (EC 6.3.5.5)
PLF_469_00000961	Cell division protein ZipA
PLF_469_00000962	Chromosomal replication initiator protein DnaA
PLF_469_00000963	D-alanine--D-alanine ligase (EC 6.3.2.4)
PLF_469_00000964	D-alanyl-D-alanine carboxypeptidase (EC 3.4.16.4)
PLF_469_00000965	DedA protein
PLF_469_00000966	Diaminohydroxyphosphoribosylaminopyrimidine deaminase (EC 3.5.4.26) / 5-amino-6-(5-phosphoribosylamino)uracil reductase (EC 1.1.1.193)
PLF_469_00000967	Exonuclease SbcD
PLF_469_00000968	High frequency lysogenization protein HflD
PLF_469_00000969	FIG01269488: protein, clustered with ribosomal protein L32p
PLF_469_00000970	FIG01964566: Predicted membrane protein, hemolysin III homolog
PLF_469_00000971	FMN adenylyltransferase (EC 2.7.7.2) / Riboflavin kinase (EC 2.7.1.26)
PLF_469_00000973	Glutathione S-transferase (EC 2.5.1.18)
PLF_469_00000974	Glycerol-3-phosphate dehydrogenase [NAD(P)+] (EC 1.1.1.94)
PLF_469_00000975	Histidyl-tRNA synthetase (EC 6.1.1.21)
PLF_469_00000976	Large-conductance mechanosensitive channel
PLF_469_00000977	Lipoprotein signal peptidase (EC 3.4.23.36)
PLF_469_00000979	Methionine aminopeptidase (EC 3.4.11.18)
PLF_469_00000980	Orotate phosphoribosyltransferase (EC 2.4.2.10)
PLF_469_00000981	Orotidine 5'-phosphate decarboxylase (EC 4.1.1.23)
PLF_469_00000982	Outer membrane beta-barrel assembly protein BamE
PLF_469_00000983	Outer membrane lipoprotein carrier protein LolA
PLF_469_00000984	Efflux transport system, outer membrane factor (OMF) lipoprotein
PLF_469_00000985	Outer membrane protein H precursor
PLF_469_00000986	Peptidase, M23/M37 family
PLF_469_00000987	Phosphoribosylamine--glycine ligase (EC 6.3.4.13)
PLF_469_00000988	Hydrolase, alpha/beta fold family
PLF_469_00000989	Probable transcriptional regulatory protein YebC
PLF_469_00000990	Efflux transport system, outer membrane factor (OMF) lipoprotein
PLF_469_00000991	RecA protein
PLF_469_00000992	Ribonucleotide reductase transcriptional regulator NrdR
PLF_469_00000993	Ribose-5-phosphate isomerase A (EC 5.3.1.6)
PLF_469_00000994	Ribosome-associated inhibitor A
PLF_469_00000995	SM-20-related protein
PLF_469_00000996	Serine/threonine:Na+ symporter SstT
PLF_469_00000997	Succinate dehydrogenase flavoprotein subunit (EC 1.3.5.1)
PLF_469_00000998	Succinate dehydrogenase hydrophobic membrane anchor protein
PLF_469_00000999	Protein tyrosine phosphatase
PLF_469_00001000	Tol-Pal system peptidoglycan-associated lipoprotein PAL
PLF_469_00001001	Transcriptional regulator, AcrR family
PLF_469_00001002	Transcriptional regulator, AraC family
PLF_469_00001003	Transcriptional regulator, LysR family
PLF_469_00001004	Transcriptional regulator, LysR family
PLF_469_00001006	Translation elongation factor P
PLF_469_00001007	UDP-2,3-diacylglucosamine diphosphatase (EC 3.6.1.54)
PLF_469_00001008	UPF0053 inner membrane protein YoaE
PLF_469_00001009	UPF0061 protein YdiU
PLF_469_00001010	UPF0246 protein YaaA
PLF_469_00001011	hypothetical protein
PLF_469_00001012	hypothetical protein
PLF_469_00001013	Integral membrane protein
PLF_469_00001014	putative lipoprotein
PLF_469_00001016	2-Keto-3-deoxy-D-manno-octulosonate-8-phosphate synthase (EC 2.5.1.55)
PLF_469_00001017	23S rRNA (pseudouridine(1915)-N(3))-methyltransferase (EC 2.1.1.177)
PLF_469_00001018	N-acetylornithine aminotransferase (EC 2.6.1.11)
PLF_469_00001019	Adenylosuccinate lyase (EC 4.3.2.2) @ SAICAR lyase (EC 4.3.2.2)
PLF_469_00001020	Adenylosuccinate synthetase (EC 6.3.4.4)
PLF_469_00001021	Anthranilate phosphoribosyltransferase (EC 2.4.2.18)
PLF_469_00001022	Antitoxin DinJ (binds YafQ toxin)
PLF_469_00001023	Arylesterase precursor (EC 3.1.1.2)
PLF_469_00001024	Aspartyl-tRNA(Asn) amidotransferase subunit C (EC 6.3.5.6) @ Glutamyl-tRNA(Gln) amidotransferase subunit C (EC 6.3.5.7)
PLF_469_00001025	BarA-associated response regulator UvrY (= GacA = SirA)
PLF_469_00001026	Na(+)-dependent branched-chain amino acid transporter
PLF_469_00001027	Chorismate mutase I (EC 5.4.99.5) / Prephenate dehydratase (EC 4.2.1.51)
PLF_469_00001028	Chromosome (plasmid) partitioning protein ParA
PLF_469_00001029	DNA polymerase III delta subunit (EC 2.7.7.7)
PLF_469_00001030	DNA-directed RNA polymerase omega subunit (EC 2.7.7.6)
PLF_469_00001031	Dethiobiotin synthase BioD (EC 6.3.3.3)
PLF_469_00001032	Diaminopimelate epimerase (EC 5.1.1.7)
PLF_469_00001033	FIG001341: Probable Fe(2+)-trafficking protein YggX
PLF_469_00001034	FIG002571: 4-hydroxybenzoyl-CoA thioesterase domain protein
PLF_469_00001035	Homoserine O-acetyltransferase (EC 2.3.1.31)
PLF_469_00001036	Homoserine kinase (EC 2.7.1.39) @ Phosphoserine phosphatase (EC 3.1.3.3)
PLF_469_00001037	YciO protein, TsaC/YrdC paralog
PLF_469_00001038	Inner membrane protein translocase and chaperone YidC, long form
PLF_469_00001039	Iron-sulfur cluster assembly scaffold protein IscU
PLF_469_00001040	LSU ribosomal protein L19p
PLF_469_00001041	LSU ribosomal protein L29p (L35e)
PLF_469_00001042	LSU ribosomal protein L32p @ LSU ribosomal protein L32p, zinc-independent
PLF_469_00001043	LSU ribosomal protein L7p/L12p (P1/P2)
PLF_469_00001044	Lyzozyme M1 (1,4-beta-N-acetylmuramidase) (EC 3.2.1.17)
PLF_469_00001045	Methionine aminopeptidase (EC 3.4.11.18)
PLF_469_00001046	Methionyl-tRNA formyltransferase (EC 2.1.2.9)
PLF_469_00001047	Molybdenum cofactor guanylyltransferase (EC 2.7.7.77)
PLF_469_00001048	N(6)-L-threonylcarbamoyladenine synthase (EC 2.3.1.234)
PLF_469_00001049	NAD(P) transhydrogenase N-domain of subunit alpha (EC 1.6.1.2)
PLF_469_00001050	NADH-ubiquinone oxidoreductase chain K (EC 1.6.5.3)
PLF_469_00001051	Ornithine carbamoyltransferase (EC 2.1.3.3)
PLF_469_00001052	Outer membrane protein romA
PLF_469_00001053	Oxidoreductase probably involved in sulfite reduction
PLF_469_00001054	Pantoate--beta-alanine ligase (EC 6.3.2.1)
PLF_469_00001055	Peptide chain release factor 1
PLF_469_00001056	Peptide deformylase (EC 3.5.1.88)
PLF_469_00001057	Peptide-methionine (S)-S-oxide reductase MsrA (EC 1.8.4.11)
PLF_469_00001058	Periplasmic thiol:disulfide interchange protein DsbA
PLF_469_00001059	Phosphoglucosamine mutase (EC 5.4.2.10)
PLF_469_00001060	Phosphoglycolate phosphatase (EC 3.1.3.18)
PLF_469_00001061	Protein translocase subunit SecF
PLF_469_00001063	Rhodanese domain protein UPF0176, cyanobacterial/alphaproteobacterial subgroup
PLF_469_00001064	Riboflavin synthase eubacterial/eukaryotic (EC 2.5.1.9)
PLF_469_00001065	SSU rRNA pseudouridine(516) synthase (EC 5.4.99.19)
PLF_469_00001066	S-formylglutathione hydrolase (EC 3.1.2.12)
PLF_469_00001067	SSU ribosomal protein S20p
PLF_469_00001068	Segregation and condensation protein B
PLF_469_00001069	Sensor protein
PLF_469_00001070	Septum-associated rare lipoprotein A
PLF_469_00001071	Signal recognition particle receptor FtsY
PLF_469_00001072	Similar to phosphoglycolate phosphatase, clustered with ribosomal large subunit pseudouridine synthase C
PLF_469_00001073	Soluble pyridine nucleotide transhydrogenase (EC 1.6.1.1)
PLF_469_00001074	Succinate dehydrogenase iron-sulfur protein (EC 1.3.5.1)
PLF_469_00001075	Succinyl-CoA ligase [ADP-forming] alpha chain (EC 6.2.1.5)
PLF_469_00001076	Type III effector HopPmaJ
PLF_469_00001077	UDP-N-acetylmuramate--L-alanine ligase (EC 6.3.2.8)
PLF_469_00001078	Uncharacterized protein with LysM domain, COG1652
PLF_469_00001079	Uracil-DNA glycosylase, family 1 (EC 3.2.2.27)
PLF_469_00001080	Uridylate kinase (EC 2.7.4.22)
PLF_469_00001081	hypothetical protein
PLF_469_00001082	hypothetical protein
PLF_469_00001083	hypothetical protein
PLF_469_00001085	hypothetical protein
PLF_469_00001088	putative membrane protein
PLF_469_00001089	tRNA (cytidine(34)-2'-O)-methyltransferase (EC 2.1.1.207)
PLF_469_00001090	tRNA 5-methylaminomethyl-2-thiouridine synthesis sulfur carrier protein TusA
PLF_469_00001091	Queuine tRNA-ribosyltransferase (EC 2.4.2.29)
PLF_469_00001092	type IV pili signal transduction protein PilI
PLF_469_00001093	16S rRNA (guanine(966)-N(2))-methyltransferase (EC 2.1.1.171)
PLF_469_00001094	Uncharacterized protein YraP
PLF_469_00001095	4-hydroxythreonine-4-phosphate dehydrogenase (EC 1.1.1.262)
PLF_469_00001096	ATP phosphoribosyltransferase (EC 2.4.2.17) => HisGs
PLF_469_00001097	ATP synthase delta chain (EC 3.6.3.14)
PLF_469_00001098	ATP-dependent Clp protease ATP-binding subunit ClpA
PLF_469_00001099	AdeT
PLF_469_00001100	Alkaline induced inner membrane protein Alx
PLF_469_00001101	Bacterioferritin (EC 1.16.3.1)
PLF_469_00001102	Carbon storage regulator
PLF_469_00001103	Carboxyl-terminal protease (EC 3.4.21.102)
PLF_469_00001104	Cardiolipin synthase (EC 2.7.8.-) phosphatidylethanolamine-utilizing, bacterial type ClsC
PLF_469_00001105	Chaperone protein HscA
PLF_469_00001106	Cysteine synthase B (EC 2.5.1.47)
PLF_469_00001107	Cytochrome O ubiquinol oxidase subunit IV (EC 1.10.3.-)
PLF_469_00001108	DNA recombination and repair protein RecF
PLF_469_00001109	FIG00031715: Predicted metal-dependent phosphoesterases (PHP family)
PLF_469_00001110	RNase adapter protein RapZ
PLF_469_00001111	tRNA-modifying protein YgfZ
PLF_469_00001112	GTP-binding protein EngA
PLF_469_00001113	Glutathione S-transferase (EC 2.5.1.18)
PLF_469_00001115	Pyridoxal phosphate-containing protein YggS
PLF_469_00001116	Integration host factor beta subunit
PLF_469_00001117	LSU ribosomal protein L1p (L10Ae)
PLF_469_00001118	LSU ribosomal protein L20p
PLF_469_00001119	Lipopolysaccharide export system protein LptA
PLF_469_00001120	NAD-dependent glyceraldehyde-3-phosphate dehydrogenase (EC 1.2.1.12)
PLF_469_00001121	NADH-ubiquinone oxidoreductase chain E (EC 1.6.5.3)
PLF_469_00001122	Octanoate-[acyl-carrier-protein]-protein-N-octanoyltransferase (EC 2.3.1.181)
PLF_469_00001123	Oligopeptide ABC transporter, permease protein OppC (TC 3.A.1.5.1)
PLF_469_00001124	Phosphate ABC transporter, substrate-binding protein PstS (TC 3.A.1.7.1)
PLF_469_00001125	Phosphate starvation-inducible protein PhoH, predicted ATPase
PLF_469_00001126	Phosphoenolpyruvate synthase regulatory protein
PLF_469_00001127	UPF0060 membrane protein YnfA
PLF_469_00001128	Pirin
PLF_469_00001129	Uncharacterized metal-dependent hydrolase YcfH
PLF_469_00001130	RNA polymerase-binding transcription factor DksA
PLF_469_00001131	Ribonuclease HII (EC 3.1.26.4)
PLF_469_00001132	Ribosomal silencing factor RsfA
PLF_469_00001133	Ribosome recycling factor
PLF_469_00001134	SSU ribosomal protein S12p (S23e)
PLF_469_00001135	SSU ribosomal protein S15p (S13e)
PLF_469_00001136	Single-stranded-DNA-specific exonuclease RecJ
PLF_469_00001137	Stringent starvation protein B
PLF_469_00001138	Thiamin-phosphate pyrophosphorylase (EC 2.5.1.3)
PLF_469_00001139	Tol-Pal system-associated acyl-CoA thioesterase
PLF_469_00001140	Transcriptional regulator of pyrimidine catabolism (TetR family)
PLF_469_00001141	Transcriptional regulator, AcrR family
PLF_469_00001142	Transcriptional regulator, AraC family
PLF_469_00001143	Transglycosylase, Slt family
PLF_469_00001144	Translation initiation factor 1
PLF_469_00001145	Threonylcarbamoyl-AMP synthase (EC 2.7.7.87)
PLF_469_00001146	UDP-N-acetylmuramate:L-alanyl-gamma-D-glutamyl-meso-diaminopimelate ligase (EC 6.3.2.-)
PLF_469_00001147	UDP-glucose 4-epimerase (EC 5.1.3.2)
PLF_469_00001148	UPF0053 inner membrane protein YtfL
PLF_469_00001149	Uncharacterized ABC1 family protein A1S_1644
PLF_469_00001150	Uncharacterized ABC1 family protein A1S_2145
PLF_469_00001151	Unsaturated fatty acid biosythesis repressor FabR, TetR family
PLF_469_00001152	hypothetical protein
PLF_469_00001154	hypothetical protein
PLF_469_00001155	hypothetical protein
PLF_469_00001156	hypothetical protein
PLF_469_00001157	hypothetical protein
PLF_469_00001158	putative lipoprotein
PLF_469_00001159	UPF0126 inner membrane protein YicG
PLF_469_00001160	16S rRNA (guanine(527)-N(7))-methyltransferase (EC 2.1.1.170)
PLF_469_00001161	3'-to-5' oligoribonuclease (orn)
PLF_469_00001162	4-hydroxy-tetrahydrodipicolinate synthase (EC 4.3.3.7)
PLF_469_00001163	5'-nucleotidase SurE (EC 3.1.3.5)
PLF_469_00001164	ATP synthase F0 sector subunit c (EC 3.6.3.14)
PLF_469_00001165	Acyl-[acyl-carrier-protein]--UDP-N-acetylglucosamine O-acyltransferase (EC 2.3.1.129)
PLF_469_00001166	Biotin synthase related domain containing protein
PLF_469_00001167	Bis(5'-nucleosyl)-tetraphosphatase (asymmetrical) (EC 3.6.1.17)
PLF_469_00001168	Carbonic anhydrase, beta class (EC 4.2.1.1)
PLF_469_00001169	Cell division protein FtsQ
PLF_469_00001170	Cell division protein FtsZ
PLF_469_00001172	Cytidylate kinase (EC 2.7.4.25)
PLF_469_00001173	UPF0758 family protein
PLF_469_00001174	Deoxyribodipyrimidine photolyase (EC 4.1.99.3)
PLF_469_00001175	Ferredoxin-dependent glutamate synthase (EC 1.4.7.1)
PLF_469_00001176	Formyltetrahydrofolate deformylase (EC 3.5.1.10)
PLF_469_00001177	Gamma-glutamyl phosphate reductase (EC 1.2.1.41)
PLF_469_00001180	Integration host factor alpha subunit
PLF_469_00001181	Intracellular septation protein IspA
PLF_469_00001182	Iron-sulfur cluster regulator IscR
PLF_469_00001183	Isocitrate lyase (EC 4.1.3.1)
PLF_469_00001184	LSU ribosomal protein L10p (P0)
PLF_469_00001185	LSU ribosomal protein L11p (L12e)
PLF_469_00001186	LSU ribosomal protein L21p
PLF_469_00001187	LSU ribosomal protein L35p
PLF_469_00001188	Low molecular weight protein-tyrosine-phosphatase (EC 3.1.3.48) => Etp
PLF_469_00001190	Maf-like protein YceF
PLF_469_00001191	Membrane-bound lytic murein transglycosylase B
PLF_469_00001192	Methionine biosynthesis protein MetW
PLF_469_00001193	Nucleoside diphosphate kinase (EC 2.7.4.6)
PLF_469_00001194	Outer membrane protein W precursor
PLF_469_00001195	ParA-like protein
PLF_469_00001196	Phosphoribosylaminoimidazole-succinocarboxamide synthase (EC 6.3.2.6)
PLF_469_00001197	Porphobilinogen synthase (EC 4.2.1.24)
PLF_469_00001198	Pseudouridine synthase (EC 4.2.1.70), PA2043 type
PLF_469_00001200	Pyridoxamine 5'-phosphate oxidase (EC 1.4.3.5)
PLF_469_00001201	Ribosomal protein L3 N(5)-glutamine methyltransferase (EC 2.1.1.298)
PLF_469_00001202	RidA/YER057c/UK114 superfamily, group 2, YoaB-like protein
PLF_469_00001203	SSU ribosomal protein S6p
PLF_469_00001204	SSU ribosomal protein S9p (S16e)
PLF_469_00001205	Serine phosphatase RsbU, regulator of sigma subunit
PLF_469_00001206	Short chain dehydrogenase family protein Rv0945
PLF_469_00001207	Similar to phosphoglycolate phosphatase, clustered with ubiquinone biosynthesis SAM-dependent O-methyltransferase
PLF_469_00001208	Transcription elongation factor GreA
PLF_469_00001209	Translation elongation factor Ts
PLF_469_00001210	Type IV pilus biogenesis protein PilZ
PLF_469_00001211	UPF0260 protein YcgN
PLF_469_00001212	YrbA protein
PLF_469_00001213	Zinc ABC transporter, substrate-binding protein ZnuA
PLF_469_00001215	hypothetical protein
PLF_469_00001217	tRNA (cytidine(32)/uridine(32)-2'-O)-methyltransferase (EC 2.1.1.200)
PLF_469_00001218	tRNA 2-thiouridine synthesis protein TusE
PLF_469_00001219	2-C-methyl-D-erythritol 2,4-cyclodiphosphate synthase (EC 4.6.1.12)
PLF_469_00001220	3-ketoacyl-CoA thiolase (EC 2.3.1.16) @ Acetyl-CoA acetyltransferase (EC 2.3.1.9), FadA2
PLF_469_00001221	ATP-dependent Clp protease proteolytic subunit ClpP (EC 3.4.21.92)
PLF_469_00001222	ATP:Cob(I)alamin adenosyltransferase (EC 2.5.1.17)
PLF_469_00001223	Acetolactate synthase small subunit (EC 2.2.1.6)
PLF_469_00001224	Adenylate kinase (EC 2.7.4.3)
PLF_469_00001225	Alkyl hydroperoxide reductase subunit C-like protein
PLF_469_00001226	Antiholin-like protein LrgA
PLF_469_00001227	Biosynthetic Aromatic amino acid aminotransferase alpha (EC 2.6.1.57)
PLF_469_00001228	Biotin carboxyl carrier protein of acetyl-CoA carboxylase
PLF_469_00001229	FIG00018398: hypothetical regulator
PLF_469_00001230	Chaperone protein HscB
PLF_469_00001231	DNA polymerase III beta subunit (EC 2.7.7.7)
PLF_469_00001232	Diadenosine tetraphosphate (Ap4A) hydrolase and other HIT family hydrolases
PLF_469_00001233	Dihydroneopterin aldolase (EC 4.1.2.25)
PLF_469_00001234	Dihydroorotate dehydrogenase (quinone) (EC 1.3.5.2)
PLF_469_00001235	FIG000605: protein co-occurring with transport systems (COG1739)
PLF_469_00001236	RNA-binding protein YhbY
PLF_469_00001237	Cytoskeleton protein RodZ
PLF_469_00001238	Rhodanese-related sulfurtransferase YibN
PLF_469_00001239	Glycine cleavage system H protein
PLF_469_00001240	Hypoxanthine-guanine phosphoribosyltransferase (EC 2.4.2.8)
PLF_469_00001241	Iron-sulfur cluster-binding protein
PLF_469_00001243	LSU ribosomal protein L33p @ LSU ribosomal protein L33p, zinc-independent
PLF_469_00001244	LSU ribosomal protein L9p
PLF_469_00001245	Lipopolysaccharide ABC transporter, ATP-binding protein LptB
PLF_469_00001246	Metal-dependent hydrolase YbeY, involved in rRNA and/or ribosome maturation and assembly
PLF_469_00001248	[4Fe-4S] cluster carrier protein NfuA
PLF_469_00001249	Nucleoside 5-triphosphatase RdgB (dHAPTP, dITP, XTP-specific) (EC 3.6.1.66)
PLF_469_00001250	UPF0145 protein TM_0763
PLF_469_00001251	Potassium efflux system KefA protein / Small-conductance mechanosensitive channel
PLF_469_00001253	Proposed lipoate regulatory protein YbeD
PLF_469_00001254	Protein IscX, believed to be involved in assembly of Fe-S clusters
PLF_469_00001255	Putative membrane-spanning protein
PLF_469_00001256	Recombination protein RecR
PLF_469_00001257	Regulatory protein RecX
PLF_469_00001258	Ribonuclease E inhibitor RraA
PLF_469_00001259	Serine phosphatase RsbU, regulator of sigma subunit
PLF_469_00001260	Sodium-dependent phosphate transporter
PLF_469_00001261	Sodium:alanine symporter family protein
PLF_469_00001262	Stringent starvation protein A
PLF_469_00001263	Thiaminase II (EC 3.5.99.2) involved in salvage of thiamin pyrimidine moiety, TenA subgroup with Cys in active site
PLF_469_00001264	Thioredoxin 2
PLF_469_00001265	Two-component transcriptional response regulator, OmpR family
PLF_469_00001266	Tryptophan synthase alpha chain (EC 4.2.1.20)
PLF_469_00001267	YciL protein
PLF_469_00001268	Glutamyl-Q tRNA(Asp) synthetase
PLF_469_00001269	hypothetical protein
PLF_469_00001270	Hemerythrin domain protein
PLF_469_00001272	hypothetical protein
PLF_469_00001273	probable membrane protein STY1534
PLF_469_00001274	putative protein PaaI, possibly involved in aromatic compounds catabolism
PLF_469_00001275	2-amino-4-hydroxy-6-hydroxymethyldihydropteridine pyrophosphokinase (EC 2.7.6.3)
PLF_469_00001276	ATP synthase F0 sector subunit b (EC 3.6.3.14)
PLF_469_00001277	Alkanesulfonate ABC transporter substrate-binding protein SsuA
PLF_469_00001278	DNA-3-methyladenine glycosylase (EC 3.2.2.20)
PLF_469_00001279	Exodeoxyribonuclease III (EC 3.1.11.2)
PLF_469_00001280	Nucleoid-associated protein YaaK
PLF_469_00001281	Glutaredoxin 3 (Grx3)
PLF_469_00001282	Heat shock protein GrpE
PLF_469_00001283	Iron-sulfur cluster assembly iron binding protein IscA
PLF_469_00001285	Leucyl/phenylalanyl-tRNA--protein transferase (EC 2.3.2.6)
PLF_469_00001286	Methylated-DNA--protein-cysteine methyltransferase (EC 2.1.1.63)
PLF_469_00001287	N5-carboxyaminoimidazole ribonucleotide synthase (EC 6.3.4.18)
PLF_469_00001288	NAD(P) transhydrogenase C-domain of subunit alpha (EC 1.6.1.2)
PLF_469_00001289	Nitroreductase
PLF_469_00001290	Peptidase, M23/M37 family
PLF_469_00001291	Phosphopantothenoylcysteine decarboxylase (EC 4.1.1.36) / Phosphopantothenoylcysteine synthetase (EC 6.3.2.5)
PLF_469_00001293	Putative hydrolase
PLF_469_00001294	Quinolinate phosphoribosyltransferase [decarboxylating] (EC 2.4.2.19)
PLF_469_00001295	RND efflux system, membrane fusion protein
PLF_469_00001296	Ribosome-associated heat shock protein implicated in the recycling of the 50S subunit (S4 paralog)
PLF_469_00001297	SSU ribosomal protein S21p
PLF_469_00001298	Serine acetyltransferase (EC 2.3.1.30)
PLF_469_00001299	Sulfate adenylyltransferase subunit 2 (EC 2.7.7.4)
PLF_469_00001300	Transamidase GatB domain protein
PLF_469_00001301	Translation initiation factor 3
PLF_469_00001302	tRNA threonylcarbamoyladenosine biosynthesis protein TsaE
PLF_469_00001303	UPF0225 protein YchJ
PLF_469_00001304	YpfJ protein, zinc metalloprotease superfamily
PLF_469_00001305	Zinc uptake regulation protein Zur
PLF_469_00001307	Hydrolase, alpha/beta fold family
PLF_469_00001309	tRNA-specific adenosine-34 deaminase (EC 3.5.4.33)
PLF_469_00001310	23S rRNA (uridine(2552)-2'-O)-methyltransferase (EC 2.1.1.166)
PLF_469_00001311	3-hydroxyacyl-[acyl-carrier-protein] dehydratase, FabZ form (EC 4.2.1.59)
PLF_469_00001313	ATPase associated with various cellular activities, AAA_5
PLF_469_00001314	Colicin V production protein
PLF_469_00001315	FIG003879: Uncharacterized subgroup of the nitrilase superfamily
PLF_469_00001316	Inner membrane protein YbaN
PLF_469_00001317	Ferredoxin--NADP(+) reductase (EC 1.18.1.2) @ Flavodoxin--NADP(+) reductase (EC 1.19.1.1)
PLF_469_00001318	General secretion pathway protein G
PLF_469_00001319	General secretion pathway protein K
PLF_469_00001320	Glucose dehydrogenase, PQQ-dependent (EC 1.1.5.2)
PLF_469_00001321	Glutathione S-transferase
PLF_469_00001322	Lipid A biosynthesis lauroyl acyltransferase (EC 2.3.1.241)
PLF_469_00001323	putative membrane-associated phospholipid phosphatase, PAP2 superfamily
PLF_469_00001325	Phosphate transport system regulatory protein PhoU
PLF_469_00001326	Phosphocarrier protein, nitrogen regulation associated
PLF_469_00001327	Protein translocase subunit YajC
PLF_469_00001328	Protein PhnA
PLF_469_00001329	Putative reductase
PLF_469_00001330	Ribonuclease P protein component (EC 3.1.26.5)
PLF_469_00001331	Ribosomal-protein-S18p-alanine acetyltransferase (EC 2.3.1.128)
PLF_469_00001332	SSU rRNA (adenine(1518)-N(6)/adenine(1519)-N(6))-dimethyltransferase (EC 2.1.1.182)
PLF_469_00001333	Serine hydroxymethyltransferase (EC 2.1.2.1)
PLF_469_00001334	Serine-protein kinase RsbW (EC 2.7.11.1)
PLF_469_00001335	TesB-like acyl-CoA thioesterase 1
PLF_469_00001336	Threonine synthase (EC 4.2.3.1)
PLF_469_00001337	DNA topoisomerase IV subunit B (EC 5.99.1.3)
PLF_469_00001338	Transaldolase (EC 2.2.1.2)
PLF_469_00001340	Type IV pilus biogenesis protein PilF
PLF_469_00001341	2-polyprenyl-3-methyl-6-methoxy-1,4-benzoquinol hydroxylase, coq7 type
PLF_469_00001342	Xanthine phosphoribosyltransferase (EC 2.4.2.22)
PLF_469_00001343	YaeQ protein
PLF_469_00001347	hypothetical protein
PLF_469_00001350	3-dehydroquinate dehydratase II (EC 4.2.1.10)
PLF_469_00001351	4Fe-4S dicluster fused with DUF3470
PLF_469_00001352	ATP synthase protein I
PLF_469_00001353	ATP-dependent Clp protease adaptor protein ClpS
PLF_469_00001354	Acetyltransferase, CysE/LacA/LpxA/NodL family
PLF_469_00001355	Alanine racemase (EC 5.1.1.1)
PLF_469_00001356	Bis(5'-nucleosyl)-tetraphosphatase, symmetrical (EC 3.6.1.41)
PLF_469_00001357	Coenzyme F420-dependent N5,N10-methylene tetrahydromethanopterin reductase and related flavin-dependent oxidoreductases; sulfonate monooxygenase
PLF_469_00001358	Cold shock protein of CSP family
PLF_469_00001359	Cysteine synthase (EC 2.5.1.47)
PLF_469_00001361	Lactoylglutathione lyase (EC 4.4.1.5)
PLF_469_00001362	Lysophospholipase (EC 3.1.1.5)
PLF_469_00001363	UPF0070 protein YfgM
PLF_469_00001364	Nucleoside triphosphate pyrophosphohydrolase MazG (EC 3.6.1.8)
PLF_469_00001365	Linoleoyl-CoA desaturase (EC 1.14.19.3)
PLF_469_00001366	Peptidyl-prolyl cis-trans isomerase PpiB (EC 5.2.1.8)
PLF_469_00001367	Phosphohistidine phosphatase SixA
PLF_469_00001368	Phosphoserine phosphatase (EC 3.1.3.3)
PLF_469_00001369	Transcriptional regulator, ArsR family
PLF_469_00001370	Transcriptional regulator, AsnC family
PLF_469_00001371	hypothetical protein
PLF_469_00001373	hypothetical protein
PLF_469_00001374	ortholog of Bordetella pertussis (BX470248) BP2475
PLF_469_00001375	ATP-dependent RNA helicase RhlB (EC 3.6.4.13)
PLF_469_00001376	Uncharacterized protein YjgR
PLF_469_00001377	Aminodeoxychorismate lyase (EC 4.1.3.38)
PLF_469_00001378	Benzoate transport protein
PLF_469_00001380	D-serine/D-alanine/glycine transporter
PLF_469_00001381	Dihydroxy-acid dehydratase (EC 4.2.1.9)
PLF_469_00001382	Epoxyqueuosine reductase (EC 1.17.99.6) QueG
PLF_469_00001383	LPS-assembly lipoprotein LptE
PLF_469_00001384	LSU ribosomal protein L34p
PLF_469_00001385	N5-carboxyaminoimidazole ribonucleotide mutase (EC 5.4.99.18)
PLF_469_00001386	PhaK-like protein
PLF_469_00001387	Unsaturated fatty acid biosythesis repressor FabR, TetR family
PLF_469_00001388	Transcriptional regulator, LysR family
PLF_469_00001389	hypothetical protein
PLF_469_00001390	Protein YcgL
PLF_469_00001391	hypothetical protein
PLF_469_00001392	Oxidoreductase, short-chain dehydrogenase/reductase family
PLF_469_00001393	5'-methylthioadenosine nucleosidase (EC 3.2.2.16) @ S-adenosylhomocysteine nucleosidase (EC 3.2.2.9)
PLF_469_00001394	Biopolymer transport protein ExbD/TolR
PLF_469_00001395	Xenobiotic acyltransferase XAT family
PLF_469_00001396	Endonuclease III (EC 4.2.99.18)
PLF_469_00001397	Flavodoxin reductases (ferredoxin-NADPH reductases) family 1
PLF_469_00001398	Hydroxyethylthiazole kinase (EC 2.7.1.50)
PLF_469_00001400	Inner-membrane proton/drug antiporter (MSF type) of tripartite multidrug efflux system
PLF_469_00001401	MotA/TolQ/ExbB proton channel family protein
PLF_469_00001402	Nucleoprotein/polynucleotide-associated enzyme
PLF_469_00001403	Outer-membrane-phospholipid-binding lipoprotein MlaA
PLF_469_00001404	Peptidyl-prolyl cis-trans isomerase PpiC (EC 5.2.1.8)
PLF_469_00001405	Probable transcription regulator protein of MDR efflux pump cluster
PLF_469_00001406	hypothetical protein
PLF_469_00001407	hypothetical protein
PLF_469_00001408	5-formyltetrahydrofolate cyclo-ligase (EC 6.3.3.2)
PLF_469_00001410	FIG00350000: hypothetical protein
PLF_469_00001411	FOG: PAS/PAC domain
PLF_469_00001412	Isocitrate dehydrogenase [NADP] (EC 1.1.1.42)
PLF_469_00001413	Putative PRS2 protein
PLF_469_00001414	Acyl-CoA dehydrogenase (EC 1.3.8.1), Mycobacterial subgroup FadE23
PLF_469_00001415	Ribosome hibernation promoting factor Hpf
PLF_469_00001416	UDP-N-acetylenolpyruvoylglucosamine reductase (EC 1.3.1.98)
PLF_469_00001417	dNTP triphosphohydrolase, broad substrate specificity, subgroup 3
PLF_469_00001418	Hemin uptake protein HemP/HmuP
PLF_469_00001419	D-amino acid dehydrogenase (EC 1.4.99.6)
PLF_469_00001420	Exodeoxyribonuclease VII large subunit (EC 3.1.11.6)
PLF_469_00001421	General secretion pathway protein I
PLF_469_00001422	Molecular chaperone
PLF_469_00001423	NADP-specific glutamate dehydrogenase (EC 1.4.1.4)
PLF_469_00001424	hypothetical protein
PLF_469_00001425	Beta-ketoadipate enol-lactone hydrolase (EC 3.1.1.24)
PLF_469_00001426	General secretion pathway protein L
PLF_469_00001427	Putative glutamine amidotransferase YafJ
PLF_469_00001428	Monofunctional biosynthetic peptidoglycan transglycosylase
PLF_469_00001429	Multimeric flavodoxin WrbA
PLF_469_00001430	Oligopeptide ABC transporter, permease protein OppC (TC 3.A.1.5.1)
PLF_469_00001431	Peptidyl-prolyl cis-trans isomerase PpiD (EC 5.2.1.8)
PLF_469_00001432	Cytoplasmic protein, probably associated with glutathione-regulated potassium-efflux
PLF_469_00001433	Sulfate-binding protein Sbp
PLF_469_00001434	Zinc-regulated outer membrane receptor
PLF_469_00001435	hypothetical protein
PLF_469_00001437	Acyltransferase family protein
PLF_469_00001438	Fumarylacetoacetate hydrolase family protein
PLF_469_00001439	LSU ribosomal protein L31p @ LSU ribosomal protein L31p, zinc-dependent
PLF_469_00001440	Uncharacterized MFS-type transporter
PLF_469_00001442	Peptidylprolyl isomerase, FKBP-type (EC 5.2.1.8)
PLF_469_00001443	tRNA(Ile)-lysidine synthetase (EC 6.3.4.19)
PLF_469_00001444	Acyl-CoA dehydrogenase; probable dibenzothiophene desulfurization enzyme
PLF_469_00001445	hypothetical protein
PLF_469_00001446	Leucine-responsive regulatory protein, regulator for leucine (or lrp) regulon and high-affinity branched-chain amino acid transport system
PLF_469_00001447	Putative oxidoreductase
PLF_469_00001448	Quinone oxidoreductase (EC 1.6.5.5)
PLF_469_00001449	Urease alpha subunit (EC 3.5.1.5)
PLF_469_00001450	cytosolic long-chain acyl-CoA thioester hydrolase family protein
PLF_469_00001451	hypothetical protein
PLF_469_00001453	pyridoxal phosphate-dependent deaminase, putative
PLF_469_00001454	4-carboxymuconolactone decarboxylase (EC 4.1.1.44)
PLF_469_00001455	Aconitate hydratase (EC 4.2.1.3)
PLF_469_00001456	DNA gyrase inhibitor YacG
PLF_469_00001457	Ketopantoate reductase PanG (EC 1.1.1.169)
PLF_469_00001458	Fe(2+)/alpha-ketoglutarate-dependent dioxygenase LpxO
PLF_469_00001459	Intramembrane protease RasP/YluC, implicated in cell division based on FtsL cleavage
PLF_469_00001460	Lipase
PLF_469_00001462	Transcriptional regulator, LysR family
PLF_469_00001463	hypothetical protein
PLF_469_00001464	hypothetical protein
PLF_469_00001467	Aldehyde dehydrogenase (EC 1.2.1.3); Probable coniferyl aldehyde dehydrogenase (EC 1.2.1.68)
PLF_469_00001468	Bsu YqfO NIF3/CutA domain
PLF_469_00001469	FIG00350720: hypothetical protein
PLF_469_00001470	FIG00613342: Bacterial patatin-like phospholipase domain containing protein
PLF_469_00001471	LSU ribosomal protein L28p @ LSU ribosomal protein L28p, zinc-independent
PLF_469_00001472	Osmosensitive K+ channel histidine kinase KdpD
PLF_469_00001473	6-carboxy-5,6,7,8-tetrahydropterin synthase (EC 4.1.2.50)
PLF_469_00001474	Transcriptional regulator, IclR family
PLF_469_00001475	Transcriptional regulator, LysR family
PLF_469_00001476	hypothetical protein
PLF_469_00001477	hypothetical protein
PLF_469_00001478	hypothetical protein; putative signal peptide
PLF_469_00001479	tRNA (uracil(54)-C5)-methyltransferase (EC 2.1.1.35) @ tmRNA (uracil(341)-C5)-methyltransferase
PLF_469_00001480	Alanine transaminase (EC 2.6.1.2)
PLF_469_00001481	FIG00350904: hypothetical protein
PLF_469_00001482	Protein containing transglutaminase-like domain, putative cysteine protease
PLF_469_00001483	Uricase (urate oxidase) (EC 1.7.3.3)
PLF_469_00001484	hypothetical protein
PLF_469_00001485	hypothetical protein
PLF_469_00001487	Adenylyl-sulfate reductase [thioredoxin] (EC 1.8.4.10)
PLF_469_00001488	Benzoate transport protein
PLF_469_00001489	D-lactate dehydrogenase (EC 1.1.1.28)
PLF_469_00001490	Murein hydrolase activator NlpD
PLF_469_00001492	Organic hydroperoxide resistance protein
PLF_469_00001493	Pirin
PLF_469_00001494	Polyhydroxyalkanoic acid synthase
PLF_469_00001495	KtrAB potassium uptake system, integral membrane component KtrB
PLF_469_00001496	Sulfur carrier protein ThiS
PLF_469_00001497	L-lactate permease
PLF_469_00001499	Magnesium and cobalt transport protein CorA
PLF_469_00001500	Nicotinamidase (EC 3.5.1.19)
PLF_469_00001503	Pimeloyl-[acyl-carrier protein] methyl ester esterase BioH (EC 3.1.1.85)
PLF_469_00001504	Diacylglycerol kinase (EC 2.7.1.107)
PLF_469_00001505	FIG00351429: hypothetical protein
PLF_469_00001506	FIG00968626: hypothetical protein
PLF_469_00001507	L-lactate dehydrogenase
PLF_469_00001508	Potassium-transporting ATPase A chain (EC 3.6.3.12) (TC 3.A.3.7.1)
PLF_469_00001509	Uroporphyrinogen-III synthase (EC 4.2.1.75)
PLF_469_00001510	hypothetical protein
PLF_469_00001511	hypothetical protein
PLF_469_00001512	hypothetical protein
PLF_469_00001515	Cell division protein ZapE
PLF_469_00001517	L-cystine uptake protein TcyP, sodium:anion symporter family
PLF_469_00001518	Predicted dye-decolorizing peroxidase (DyP), YfeX-like subgroup
PLF_469_00001519	Transcriptional regulator, AcrR family
PLF_469_00001520	Protein SlyX
PLF_469_00001521	FIG00351016: hypothetical protein
PLF_469_00001522	Tetrapartite efflux system, membrane fusion component FusE-like
PLF_469_00001523	Outer membrane beta-barrel assembly protein BamB
PLF_469_00001524	PQQ-dependent oxidoreductase, gdhB family
PLF_469_00001525	Phosphoglycolate phosphatase (EC 3.1.3.18)
PLF_469_00001526	Septum formation protein Maf
PLF_469_00001527	Transcriptional regulator, AraC family
PLF_469_00001528	hypothetical protein
PLF_469_00001529	hypothetical protein
PLF_469_00001531	hypothetical protein
PLF_469_00001532	Crossover junction endodeoxyribonuclease RuvC (EC 3.1.22.4)
PLF_469_00001533	Esterase/lipase/thioesterase family protein
PLF_469_00001534	Tetrapartite efflux system, inner membrane component FusBC-like
PLF_469_00001535	General secretion pathway protein J
PLF_469_00001537	Rhomboid family protein
PLF_469_00001538	SSU ribosomal protein S18p @ SSU ribosomal protein S18p, zinc-independent
PLF_469_00001539	hypothetical protein
PLF_469_00001540	hypothetical protein
PLF_469_00001541	hypothetical protein
PLF_469_00001542	hypothetical protein
PLF_469_00001543	Biotin--protein ligase (EC 6.3.4.9)(EC 6.3.4.10)(EC 6.3.4.11)(EC 6.3.4.15)
PLF_469_00001544	DnaJ-class molecular chaperone CbpA
PLF_469_00001545	FIG00350119: hypothetical protein
PLF_469_00001546	Glutaryl-CoA dehydrogenase (EC 1.3.8.6)
PLF_469_00001547	High-affinity choline uptake protein BetT
PLF_469_00001548	Tfp pilus assembly protein FimV
PLF_469_00001549	3,4-dihydroxy-2-butanone 4-phosphate synthase (EC 4.1.99.12)
PLF_469_00001550	Allantoicase (EC 3.5.3.4)
PLF_469_00001551	General secretion pathway protein E
PLF_469_00001552	Muconate cycloisomerase (EC 5.5.1.1)
PLF_469_00001553	Outer membrane protein A precursor
PLF_469_00001554	Ribonuclease T2 family protein
PLF_469_00001555	Serine/threonine protein kinase
PLF_469_00001556	NADP-dependent 3-hydroxy acid dehydrogenase YdfG (EC 1.1.1.381) @ 3-hydroxypropionate dehydrogenase (EC 1.1.1.298)
PLF_469_00001557	Transcriptional regulator, ArsR family
PLF_469_00001558	4'-phosphopantetheinyl transferase (EC 2.7.8.-)
PLF_469_00001559	Alcohol dehydrogenase (EC 1.1.1.1)
PLF_469_00001560	General secretion pathway protein C
PLF_469_00001561	Modulator of drug activity B
PLF_469_00001563	Rod shape-determining protein RodA
PLF_469_00001564	hypothetical protein
PLF_469_00001565	D-amino acid dehydrogenase (EC 1.4.99.6)
PLF_469_00001567	Lactate-responsive regulator LldR in Enterobacteria, GntR family
PLF_469_00001568	Methionine ABC transporter ATP-binding protein
PLF_469_00001571	Leucine-responsive regulatory protein, regulator for leucine (or lrp) regulon and high-affinity branched-chain amino acid transport system
PLF_469_00001572	hypothetical protein
PLF_469_00001574	Peptide deformylase (EC 3.5.1.88)
PLF_469_00001575	Potassium voltage-gated channel subfamily KQT; possible potassium channel, VIC family
PLF_469_00001576	RidA/YER057c/UK114 superfamily, group 2, YoaB-like protein
PLF_469_00001577	hypothetical protein
PLF_469_00001580	1-acyl-sn-glycerol-3-phosphate acyltransferase
PLF_469_00001581	Benzoate 1,2-dioxygenase alpha subunit (EC 1.14.12.10)
PLF_469_00001582	Benzoate 1,2-dioxygenase beta subunit (EC 1.14.12.10)
PLF_469_00001583	FIG00350252: hypothetical protein
PLF_469_00001584	Methionine ABC transporter permease protein
PLF_469_00001585	Protein tyrosine/serine phosphatase
PLF_469_00001586	Two-component system response regulator QseB
PLF_469_00001587	Type I secretion system ATPase, LssB family LapB
PLF_469_00001588	hypothetical protein
PLF_469_00001589	hypothetical protein; putative signal peptide
PLF_469_00001591	3-hydroxyacyl-CoA dehydrogenase
PLF_469_00001592	DNA base-flipping protein
PLF_469_00001593	GGDEF domain protein
PLF_469_00001595	Zinc protease
PLF_469_00001597	Biopolymer transport protein ExbD/TolR
PLF_469_00001598	Cobalamin synthase (EC 2.7.8.26)
PLF_469_00001599	DcaP
PLF_469_00001600	Ferrous iron transporter-associated protein FeoA
PLF_469_00001601	Uncharacterized protease YegQ
PLF_469_00001602	Uncharacterized protein YhiN
PLF_469_00001603	hypothetical protein
PLF_469_00001604	hypothetical protein
PLF_469_00001605	putative 4-hydroxybenzoyl-CoA thioesterase
PLF_469_00001606	1,2-dihydroxycyclohexa-3,5-diene-1-carboxylate dehydrogenase (EC 1.3.1.25)
PLF_469_00001607	Cytochrome c-type biogenesis protein DsbD, protein-disulfide reductase (EC 1.8.1.8)
PLF_469_00001608	Enzyme involved in the deoxyxylulose pathway of isoprenoid biosynthesis
PLF_469_00001609	K30 capsule biosynthesis cluster, partial sequence
PLF_469_00001614	Methionine ABC transporter substrate-binding protein
PLF_469_00001615	Nitroreductase family protein
PLF_469_00001616	Transcriptional regulator, AraC family
PLF_469_00001618	Aromatic hydrocarbon utilization transcriptional regulator CatR (LysR family)
PLF_469_00001619	Error-prone repair protein UmuD
PLF_469_00001620	Ethanolamine ammonia-lyase heavy chain (EC 4.3.1.7)
PLF_469_00001621	Lysophospholipase L1 and related esterases
PLF_469_00001622	Rhombosortase
PLF_469_00001624	hypothetical protein; putative signal peptide
PLF_469_00001625	C4-dicarboxylate transporter/malic acid transport protein
PLF_469_00001626	Nitroreductase family protein
PLF_469_00001627	Predicted metal-dependent hydrolase
PLF_469_00001628	Succinate-semialdehyde dehydrogenase [NAD(P)+] (EC 1.2.1.16)
PLF_469_00001629	Transcriptional regulator, LysR family
PLF_469_00001630	Tryptophan synthase (indole-salvaging) (EC 4.2.1.122)
PLF_469_00001631	Hydrolase, alpha/beta fold family
PLF_469_00001632	hypothetical protein
PLF_469_00001633	Adenosylcobinamide kinase (EC 2.7.1.156) / Adenosylcobinamide-phosphate guanylyltransferase (EC 2.7.7.62)
PLF_469_00001634	Methylglyoxal reductase, dihydroxyacetone producing @ 2,5-didehydrogluconate reductase (2-dehydro-L-gulonate-forming) (EC 1.1.1.346)
PLF_469_00001635	Phosphoserine phosphatase (EC 3.1.3.3)
PLF_469_00001637	Uncharacterized membrane protein SO_4740
PLF_469_00001638	Acetoacetyl-CoA synthetase [leucine] (EC 6.2.1.16)
PLF_469_00001639	Long-chain fatty acid transport protein
PLF_469_00001640	Nicotinate-nucleotide--dimethylbenzimidazole phosphoribosyltransferase (EC 2.4.2.21)
PLF_469_00001641	hypothetical protein
PLF_469_00001642	4-hydroxybenzoate transporter
PLF_469_00001643	Acyl dehydratase
PLF_469_00001644	Aquaporin Z
PLF_469_00001645	Choline dehydrogenase (EC 1.1.99.1)
PLF_469_00001647	Histidine transport protein (permease)
PLF_469_00001648	NAD(P)H-flavin oxidoreductase
PLF_469_00001650	Biofilm PGA synthesis deacetylase PgaB (EC 3.-)
PLF_469_00001651	CbbY family protein
PLF_469_00001652	Quinate/shikimate dehydrogenase [Pyrroloquinoline-quinone] (EC 1.1.5.8)
PLF_469_00001653	Superfamily II DNA and RNA helicases
PLF_469_00001654	Transcriptional regulator BDGL_002924, LysR family
PLF_469_00001656	dicarboxylic acid transporter PcaT
PLF_469_00001657	Betaine aldehyde dehydrogenase (EC 1.2.1.8)
PLF_469_00001658	Copper resistance protein B
PLF_469_00001660	GGDEF domain protein
PLF_469_00001661	Malonyl-[acyl-carrier protein] O-methyltransferase (EC 2.1.1.197)
PLF_469_00001662	P-hydroxyphenylacetate hydroxylase C1:reductase component
PLF_469_00001663	Probable acyltransferase PA0834
PLF_469_00001664	Uncharacterized methyltransferase Pcryo_1403
PLF_469_00001665	putative 4-hydroxybenzoyl-CoA thioesterase
PLF_469_00001666	FIG138928: iron-regulated membrane protein
PLF_469_00001667	Sulfur carrier protein FdhD
PLF_469_00001668	Uncharacterized MFS-type transporter
PLF_469_00001669	Carbohydrate-selective porin OprB
PLF_469_00001671	Gamma-aminobutyrate:alpha-ketoglutarate aminotransferase (EC 2.6.1.19)
PLF_469_00001672	Transcriptional regulator, AcrR family
PLF_469_00001673	Arginine exporter protein ArgO
PLF_469_00001674	hypothetical protein
PLF_469_00001675	Phospholipid ABC transporter-binding protein MlaB
PLF_469_00001676	internalin, putative
PLF_469_00001677	putative general secretion pathway protein [KO:K02463]
PLF_469_00001678	3-hydroxyisobutyrate dehydrogenase (EC 1.1.1.31)
PLF_469_00001679	FIG00350684: hypothetical protein
PLF_469_00001680	LysR family transcriptional regulator STM3121
PLF_469_00001682	Dipeptide ABC transporter, ATP-binding protein DppD (TC 3.A.1.5.2)
PLF_469_00001683	Dipeptide ABC transporter, substrate-binding protein DppA (TC 3.A.1.5.2)
PLF_469_00001684	Efflux protein, LysE family
PLF_469_00001685	FIG00350364: hypothetical protein
PLF_469_00001686	Helix-turn-helix, Fis-type
PLF_469_00001687	PnuC-like transporter linked to homoserine kinase and OMR
PLF_469_00001688	Thimet oligopeptidase (EC 3.4.24.15)
PLF_469_00001689	Transcriptional regulator GabR of GABA utilization (GntR family with aminotransferase-like domain)
PLF_469_00001691	Benzoate 1,2-dioxygenase, ferredoxin reductase component
PLF_469_00001694	Glycerophosphoryl diester phosphodiesterase (EC 3.1.4.46) periplasmic (secreted in GramPositives)
PLF_469_00001695	DNA-binding transcriptional regulator, MocR family / aminotransferase domain
PLF_469_00001696	Hydroxymethylglutaryl-CoA lyase (EC 4.1.3.4)
PLF_469_00001697	Undecaprenyl-diphosphatase (EC 3.6.1.27)
PLF_469_00001698	hypothetical protein
PLF_469_00001699	probable membrane protein YPO3302
PLF_469_00001700	3-carboxy-cis,cis-muconate cycloisomerase (EC 5.5.1.2)
PLF_469_00001701	FIG00350877: hypothetical protein
PLF_469_00001702	Methylmalonate-semialdehyde dehydrogenase (EC 1.2.1.27)
PLF_469_00001703	NADPH-dependent 7-cyano-7-deazaguanine reductase (EC 1.7.1.13)
PLF_469_00001706	3'-5' exonuclease domain protein
PLF_469_00001707	3-dehydroshikimate dehydratase (EC 4.2.1.118)
PLF_469_00001709	Fumarylacetoacetase (EC 3.7.1.2)
PLF_469_00001710	Oxidoreductase
PLF_469_00001711	hypothetical protein
PLF_469_00001712	ATP-dependent RNA helicase NGO0650
PLF_469_00001713	Dipeptide ABC transporter, substrate-binding protein DppA (TC 3.A.1.5.2)
PLF_469_00001715	Glyoxalase family protein
PLF_469_00001716	Methylcrotonyl-CoA carboxylase biotin-containing subunit (EC 6.4.1.4)
PLF_469_00001717	Site-specific tyrosine recombinase XerC
PLF_469_00001718	Tas protein, an NADP(H)-dependent aldo-keto reductase
PLF_469_00001719	Xanthine/uracil/thiamine/ascorbate permease family protein
PLF_469_00001720	hypothetical protein
PLF_469_00001721	hypothetical protein
PLF_469_00001722	Chromosome segregation ATPases
PLF_469_00001723	Dipeptide ABC transporter, permease protein DppB (TC 3.A.1.5.2)
PLF_469_00001725	FIG00350187: hypothetical protein
PLF_469_00001726	Protocatechuate 3,4-dioxygenase beta chain (EC 1.13.11.3)
PLF_469_00001727	hypothetical protein
PLF_469_00001728	3-dehydroquinate dehydratase I (EC 4.2.1.10)
PLF_469_00001729	3-hydroxyisobutyryl-CoA hydrolase (EC 3.1.2.4)
PLF_469_00001730	Transporter, LysE family
PLF_469_00001732	Isovaleryl-CoA dehydrogenase (EC 1.3.8.4)
PLF_469_00001733	Putative transmembrane protein
PLF_469_00001734	Inner membrane transport protein YdhP
PLF_469_00001735	hypothetical protein
PLF_469_00001736	FIG00351543: hypothetical protein
PLF_469_00001738	Membrane protein, Rhomboid family
PLF_469_00001739	Methylcrotonyl-CoA carboxylase carboxyl transferase subunit (EC 6.4.1.4)
PLF_469_00001740	Succinylarginine dihydrolase (EC 3.5.3.23)
PLF_469_00001741	Succinylglutamate desuccinylase (EC 3.5.1.96)
PLF_469_00001742	Succinylglutamic semialdehyde dehydrogenase (EC 1.2.1.71)
PLF_469_00001743	Transcriptional regulator, AcrR family
PLF_469_00001744	4-hydroxybenzoate transporter
PLF_469_00001745	4-hydroxyphenylpyruvate dioxygenase (EC 1.13.11.27)
PLF_469_00001746	Error-prone, lesion bypass DNA polymerase V (UmuC)
PLF_469_00001747	Exodeoxyribonuclease VII small subunit (EC 3.1.11.6)
PLF_469_00001748	Niacin transporter NiaP
PLF_469_00001749	Oxidoreductase
PLF_469_00001750	Peptidylprolyl isomerase, FKBP-type (EC 5.2.1.8) / Macrophage infectivity potentiator
PLF_469_00001751	Protocatechuate 3,4-dioxygenase alpha chain (EC 1.13.11.3)
PLF_469_00001752	Uncharacterized ferredoxin-like protein YfhL
PLF_469_00001753	putative membrane protein
PLF_469_00001754	Acyl-CoA dehydrogenase, short-chain specific (EC 1.3.8.1)
PLF_469_00001755	FIG00350000: hypothetical protein
PLF_469_00001756	Membrane protein insertion efficiency factor YidD
PLF_469_00001757	Transcriptional regulator, Crp/Fnr family
PLF_469_00001758	Adenosine deaminase (EC 3.5.4.4)
PLF_469_00001759	FIG00350997: hypothetical protein
PLF_469_00001760	Zinc metalloprotease
PLF_469_00001761	hypothetical protein
PLF_469_00001763	Auxin efflux carrier family protein
PLF_469_00001764	Acyl-CoA synthetases (AMP-forming)/AMP-acid ligases
PLF_469_00001765	Beta-ketoadipate enol-lactone hydrolase (EC 3.1.1.24)
PLF_469_00001766	D-serine ammonia-lyase (EC 4.3.1.18)
PLF_469_00001767	Methylglutaconyl-CoA hydratase (EC 4.2.1.18)
PLF_469_00001768	RND efflux system, inner membrane transporter
PLF_469_00001770	poly (glycerol-phosphate) alpha-glucosyltransferase
PLF_469_00001771	Acid-resistant locus arl7 (Fragment)
PLF_469_00001772	Allophanate hydrolase 2 subunit 1 (EC 3.5.1.54) / Allophanate hydrolase 2 subunit 2 (EC 3.5.1.54)
PLF_469_00001773	Iron-sulfur cluster-binding protein, Rieske family
PLF_469_00001774	Methylisocitrate lyase (EC 4.1.3.30)
PLF_469_00001775	Carnitine monooxygenase, reductase component CntB
PLF_469_00001776	Soluble lytic murein transglycosylase and related regulatory proteins (some contain LysM/invasin domains)
PLF_469_00001777	Transcriptional regulator, AcrR family
PLF_469_00001778	Transcriptional regulator, HxlR family
PLF_469_00001779	hypothetical protein
PLF_469_00001780	hypothetical protein
PLF_469_00001781	4-carboxymuconolactone decarboxylase (EC 4.1.1.44)
PLF_469_00001782	hypothetical protein
PLF_469_00001783	Putative formate dehydrogenase oxidoreductase protein
PLF_469_00001784	Transcriptional regulator, AraC family
PLF_469_00001785	UPF0339 protein YegP.N / UPF0339 protein YegP.C
PLF_469_00001786	outer membrane porin, putative
PLF_469_00001787	Integral membrane protein
PLF_469_00001788	Dihydrolipoamide dehydrogenase (EC 1.8.1.4)
PLF_469_00001789	FIG00973752: TolA-like membrane protein
PLF_469_00001790	DNA-binding transcriptional regulator, MocR family / aminotransferase domain
PLF_469_00001791	MotA/TolQ/ExbB proton channel family protein
PLF_469_00001792	Propionate catabolism operon transcriptional regulator of GntR family
PLF_469_00001793	Transcriptional regulator, AcrR family
PLF_469_00001794	MBL-fold metallo-hydrolase superfamily
PLF_469_00001795	hypothetical protein
PLF_469_00001796	Cell division inhibitor SulA
PLF_469_00001797	Oxidoreductase, short-chain dehydrogenase/reductase family
PLF_469_00001798	MgtC family
PLF_469_00001799	Pca regulon regulatory protein PcaR
PLF_469_00001800	Predicted dye-decolorizing peroxidase (DyP), encapsulated subgroup
PLF_469_00001801	putative membrane protein
PLF_469_00001802	Biopolymer transport protein ExbD/TolR
PLF_469_00001805	Lipoprotein
PLF_469_00001806	D-lactate dehydratase (EC 4.2.1.130)
PLF_469_00001807	RNA-2',3'-PO4:RNA-5'-OH ligase
PLF_469_00001808	Short-chain fatty acids transporter
PLF_469_00001809	Superoxide dismutase [Cu-Zn] precursor (EC 1.15.1.1)
PLF_469_00001810	hypothetical protein
PLF_469_00001812	putative signal peptide
PLF_469_00001813	Transcriptional regulator ArgP, LysR family
PLF_469_00001814	Multimeric flavodoxin WrbA
PLF_469_00001815	Permease of the drug/metabolite transporter (DMT) superfamily
PLF_469_00001816	PTS system, fructose-specific IIA component (EC 2.7.1.202) / Phosphotransferase system, phosphocarrier protein HPr / Phosphoenolpyruvate-protein phosphotransferase of PTS system (EC 2.7.3.9)
PLF_469_00001817	Pyrroloquinoline quinone (Coenzyme PQQ) biosynthesis protein C
PLF_469_00001818	Transcriptional regulator, AcrR family
PLF_469_00001819	glutamine synthetase family protein
PLF_469_00001820	Catalase KatE-intracellular protease (EC 1.11.1.6)
PLF_469_00001821	Enoyl-CoA hydratase (EC 4.2.1.17)
PLF_469_00001822	Glycerol kinase (EC 2.7.1.30)
PLF_469_00001823	Permease of the drug/metabolite transporter (DMT) superfamily
PLF_469_00001824	Predicted transcriptional regulator LiuX of leucine degradation pathway, AcrR family
PLF_469_00001825	Transcriptional regulator, PadR family
PLF_469_00001827	hypothetical protein
PLF_469_00001828	hypothetical protein
PLF_469_00001831	hypothetical protein
PLF_469_00001832	probable membrane protein STY1534
PLF_469_00001833	2-methylcitrate synthase (EC 2.3.3.5)
PLF_469_00001835	Biofilm PGA synthesis N-glycosyltransferase PgaC (EC 2.4.-.-)
PLF_469_00001837	Peptidase, M23/M37 family
PLF_469_00001838	Small molecule diffusion facilitator (permease)
PLF_469_00001839	Transcriptional regulator, HxlR family
PLF_469_00001840	Transcriptional regulator, LysR family
PLF_469_00001841	Acetoin dehydrogenase E1 component alpha-subunit (EC 2.3.1.190)
PLF_469_00001842	Biofilm PGA outer membrane secretin PgaA
PLF_469_00001844	D-beta-hydroxybutyrate permease
PLF_469_00001846	Uncharacterized MFS-type transporter
PLF_469_00001847	Transcriptional regulator, AraC family
PLF_469_00001848	COG2102: Predicted ATPases of PP-loop superfamily
PLF_469_00001850	Terpene utilization protein AtuA
PLF_469_00001852	Maleylacetoacetate isomerase (EC 5.2.1.2) @ Glutathione S-transferase, zeta (EC 2.5.1.18)
PLF_469_00001853	Mutator MutT protein (7,8-dihydro-8-oxoguanine-triphosphatase) (EC 3.6.1.-) / Thiazole tautomerase TenI-like domain
PLF_469_00001855	Sulfate adenylyltransferase subunit 1 (EC 2.7.7.4) / Adenylylsulfate kinase (EC 2.7.1.25)
PLF_469_00001856	Transcriptional regulator, IclR family
PLF_469_00001857	Urease accessory protein UreG
PLF_469_00001859	Alpha-ribazole-5'-phosphate phosphatase (EC 3.1.3.73)
PLF_469_00001860	Thiamine pyrophosphate-requiring enzymes
PLF_469_00001861	Glycerophosphoryl diester phosphodiesterase (EC 3.1.4.46)
PLF_469_00001862	L-asparaginase (EC 3.5.1.1)
PLF_469_00001863	Serine acetyltransferase (EC 2.3.1.30)
PLF_469_00001865	hypothetical protein
PLF_469_00001866	hypothetical protein
PLF_469_00001867	hypothetical protein
PLF_469_00001868	1-phosphofructokinase (EC 2.7.1.56)
PLF_469_00001870	COGs COG3216
PLF_469_00001871	Cytosol nonspecific dipeptidase (EC 3.4.13.18)
PLF_469_00001872	Flavodoxin reductases (ferredoxin-NADPH reductases) family 1; Vanillate O-demethylase oxidoreductase (EC 1.14.13.-)
PLF_469_00001873	Metallo-beta-lactamase superfamily protein PA0057
PLF_469_00001874	Methyl viologen resistance protein SmvA
PLF_469_00001875	Peptidase S8 and S53, subtilisin, kexin, sedolisin
PLF_469_00001876	Permease of the drug/metabolite transporter (DMT) superfamily
PLF_469_00001878	TonB-dependent receptor; Outer membrane receptor for ferrienterochelin and colicins
PLF_469_00001879	Transcriptional regulator, AcrR family
PLF_469_00001880	gamma-aminobutyrate (GABA) permease
PLF_469_00001883	Arylsulfatase (EC 3.1.6.1)
PLF_469_00001884	DUF1176 domain-containing protein
PLF_469_00001886	SAM-dependent methyltransferase
PLF_469_00001887	Transcription regulatory protein opdE
PLF_469_00001888	Transcriptional regulator, AcrR family
PLF_469_00001890	2,3-butanediol dehydrogenase, R-alcohol forming, (R)- and (S)-acetoin-specific (EC 1.1.1.4)
PLF_469_00001891	Exported zinc metalloprotease YfgC precursor
PLF_469_00001892	Indolepyruvate ferredoxin oxidoreductase, alpha and beta subunits
PLF_469_00001893	Membrane alanine aminopeptidase N (EC 3.4.11.2)
PLF_469_00001896	Predicted hydrolase or acyltransferase PA1621
PLF_469_00001897	Transcriptional regulator, LysR family
PLF_469_00001898	Urease accessory protein UreD
PLF_469_00001900	Chromosome (plasmid) partitioning protein ParB
PLF_469_00001901	Formiminoglutamase (EC 3.5.3.8)
PLF_469_00001903	Outer membrane lipoprotein Blc
PLF_469_00001904	P-hydroxybenzoate hydroxylase (EC 1.14.13.2)
PLF_469_00001905	PTS system, inactive IIB catalytic domain / PTS system, fructose-specific IIB component (EC 2.7.1.202) / PTS system, fructose-specific IIC component
PLF_469_00001906	Uncharacterized MFS-type transporter
PLF_469_00001907	Succinyl-CoA synthetase, alpha subunit
PLF_469_00001908	hypothetical protein
PLF_469_00001909	Oxidoreductase, short-chain dehydrogenase/reductase family
PLF_469_00001910	ATP-binding protein
PLF_469_00001911	Na+/H+-dicarboxylate symporter
PLF_469_00001912	NAD-dependent protein deacetylase of SIR2 family
PLF_469_00001913	UDP-glucose 4-epimerase (EC 5.1.3.2)
PLF_469_00001914	hypothetical protein
PLF_469_00001915	hypothetical protein
PLF_469_00001916	33-36 kDa outer membrane protein
PLF_469_00001917	Aromatic amino acid transport protein AroP
PLF_469_00001919	Cytochrome b561
PLF_469_00001920	Histidine ammonia-lyase (EC 4.3.1.3)
PLF_469_00001921	Histidine utilization repressor
PLF_469_00001922	Imidazolonepropionase (EC 3.5.2.7)
PLF_469_00001924	Lipid A core - O-antigen ligase and related enzymes
PLF_469_00001925	Nicotinamidase family protein YcaC
PLF_469_00001926	RNA-binding protein
PLF_469_00001927	Urease accessory protein UreF
PLF_469_00001928	hypothetical protein
PLF_469_00001929	FIG00350110: hypothetical protein
PLF_469_00001930	Molybdopterin-binding oxidoreductase, [4Fe-4S] cluster binding and molybdopterin cofactor binding site containing
PLF_469_00001931	Nicotinamide phosphoribosyltransferase (EC 2.4.2.12)
PLF_469_00001932	Thiol:disulfide interchange protein DsbC
PLF_469_00001933	Transcriptional regulator, AraC family
PLF_469_00001934	Urease accessory protein UreE
PLF_469_00001935	Urocanate hydratase (EC 4.2.1.49)
PLF_469_00001937	Fosmidomycin resistance protein
PLF_469_00001938	hypothetical protein
PLF_469_00001939	putative TonB-dependent receptor
PLF_469_00001940	HDED PROTEIN
PLF_469_00001941	LysR family transcriptional regulator near succinyl-CoA:3-ketoacid-coenzyme A transferase
PLF_469_00001942	Transcriptional regulator clustered with PA0057, LysR family
PLF_469_00001943	NAD(P)H oxidoreductase YrkL @ Putative NADPH-quinone reductase (modulator of drug activity B) @ Flavodoxin 2
PLF_469_00001944	Pca regulon regulatory protein PcaR
PLF_469_00001945	Phenylacetaldehyde dehydrogenase (EC 1.2.1.39)
PLF_469_00001946	RNA-binding protein Hfq
PLF_469_00001948	Urease gamma subunit (EC 3.5.1.5)
PLF_469_00001950	AdeT
PLF_469_00001951	Alpha-ketoglutarate-dependent taurine dioxygenase (EC 1.14.11.17)
PLF_469_00001952	Lactam utilization protein LamB
PLF_469_00001957	DnaA inactivator Hda (shorter homolog of DnaA)
PLF_469_00001958	FIG00351038: hypothetical protein
PLF_469_00001959	Flavodoxin reductases (ferredoxin-NADPH reductases) family 1
PLF_469_00001960	Geranyl-CoA carboxylase biotin-containing subunit (EC 6.4.1.5)
PLF_469_00001962	Glutaminase (EC 3.5.1.2)
PLF_469_00001963	Urease beta subunit (EC 3.5.1.5)
PLF_469_00001965	hypothetical protein
PLF_469_00001966	RNA (nucleoside 2'-O)-methyltransferase
PLF_469_00001967	FIG00968627: hypothetical protein
PLF_469_00001968	MFS family multidrug efflux protein, similarity to bicyclomycin resistance protein Bcr
PLF_469_00001970	Putative Heme-regulated two-component response regulator
PLF_469_00001971	Uncharacterized sodium-dependent transporter YocS
PLF_469_00001972	Transcriptional regulator, MarR family
PLF_469_00001974	Citronellyl-CoA dehydrogenase
PLF_469_00001975	Malate:quinone oxidoreductase (EC 1.1.5.4)
PLF_469_00001976	Transporter, LysE family
PLF_469_00001977	Transcriptional regulator, AcrR family
PLF_469_00001978	FIG00350446: hypothetical protein
PLF_469_00001979	hypothetical protein
PLF_469_00001980	Copper chaperone
PLF_469_00001981	L-Proline/Glycine betaine transporter ProP
PLF_469_00001982	Phenylacetate-coenzyme A ligase (EC 6.2.1.30)
PLF_469_00001983	outer membrane autotransporter barrel domain
PLF_469_00001984	5-hydroxyisourate hydrolase (EC 3.5.2.17)
PLF_469_00001985	Aldehyde dehydrogenase (EC 1.2.1.3)
PLF_469_00001986	Zinc-type alcohol dehydrogenase-like protein
PLF_469_00001987	Citronellol dehydrogenase; Citronellal dehydrogenase
PLF_469_00001988	Coenzyme F420-dependent N5,N10-methylene tetrahydromethanopterin reductase and related flavin-dependent oxidoreductases
PLF_469_00001989	cAMP-binding protein
PLF_469_00001990	Polyhydroxyalkanoate synthesis protein PhaF
PLF_469_00001991	Hydrolase, alpha/beta fold family
PLF_469_00001992	3-oxo-5,6-dehydrosuberyl-CoA semialdehyde dehydrogenase (EC 1.2.1.91) / 2-oxepin-2(3H)-ylideneacetyl-CoA hydrolase (EC 3.3.2.12)
PLF_469_00001993	Acyclic terpenes utilization regulator AtuR, TetR family
PLF_469_00001994	Alpha,alpha-trehalose-phosphate synthase [UDP-forming] (EC 2.4.1.15)
PLF_469_00001995	Aspartate dehydrogenase homolog
PLF_469_00001996	FIG229276: Transcriptional regulator, AraC family
PLF_469_00001997	Flavohemoglobin / Nitric oxide dioxygenase (EC 1.14.12.17)
PLF_469_00001998	Glutamyl-tRNA synthetase (EC 6.1.1.17)
PLF_469_00001999	Succinate-semialdehyde dehydrogenase [NAD(P)+] (EC 1.2.1.16)
PLF_469_00002000	Tautomerase
PLF_469_00002001	CidA-associated membrane protein CidB
PLF_469_00002002	Transcriptional regulator BetI, TetR family
PLF_469_00002003	Lytic transglycosylase
PLF_469_00002004	Taurine ABC transporter, permease protein TauC
PLF_469_00002005	RND efflux system, inner membrane transporter
PLF_469_00002006	Zinc-binding GTPase YciC
PLF_469_00002007	Ribonuclease Z (EC 3.1.26.11)
PLF_469_00002008	Taurine ABC transporter, ATP-binding protein TauB
PLF_469_00002009	hypothetical protein
PLF_469_00002010	putative membrane protein
PLF_469_00002011	2,3-butanediol dehydrogenase, S-alcohol forming, (S)-acetoin-specific (EC 1.1.1.76)
PLF_469_00002012	Oxidoreductase, short-chain dehydrogenase/reductase family
PLF_469_00002014	High-affinity choline uptake protein BetT
PLF_469_00002015	Transcriptional regulator, IclR family
PLF_469_00002018	hypothetical protein
PLF_469_00002019	Dinucleotide-utilizing enzymes involved in molybdopterin and thiamine biosynthesis family 1
PLF_469_00002020	FIG00350035: hypothetical protein
PLF_469_00002021	Ferredoxin reductase
PLF_469_00002022	RNA polymerase ECF-type sigma factor
PLF_469_00002023	Short-chain dehydrogenase, associated with 2-hydroxychromene-2-carboxylate isomerase family protein
PLF_469_00002024	hypothetical protein
PLF_469_00002025	hypothetical protein
PLF_469_00002026	Na(+)-dependent bicarbonate transporter BicA / Carbonic anhydrase, beta class (EC 4.2.1.1)
PLF_469_00002027	Geranyl-CoA carboxylase carboxyl transferase subunit (EC 6.4.1.5)
PLF_469_00002028	protein of unknown function DUF395, YeeE/YedE
PLF_469_00002029	type 1 fimbriae anchoring protein FimD
PLF_469_00002030	Acyl-CoA dehydrogenase; probable dibenzothiophene desulfurization enzyme
PLF_469_00002031	Transcriptional regulator, AsnC family
PLF_469_00002033	Na+/H+-dicarboxylate symporter
PLF_469_00002034	CapA protein
PLF_469_00002035	DcaP
PLF_469_00002036	General secretion pathway protein G
PLF_469_00002038	RND efflux system, membrane fusion protein
PLF_469_00002039	putative lipoprotein
PLF_469_00002041	Gamma-glutamyltranspeptidase (EC 2.3.2.2) @ Glutathione hydrolase (EC 3.4.19.13)
PLF_469_00002042	TesB-like acyl-CoA thioesterase 5
PLF_469_00002043	Transcriptional regulator, LysR family
PLF_469_00002044	Transglycosylase-associated protein
PLF_469_00002045	putative membrane protein
PLF_469_00002046	twitching motility protein PilG
PLF_469_00002047	Adenosine deaminase (EC 3.5.4.4)
PLF_469_00002049	Outer membrane receptor proteins, mostly Fe transport
PLF_469_00002050	Phenylacetic acid degradation protein PaaY
PLF_469_00002051	Serine protease
PLF_469_00002052	Transcriptional regulator, AsnC family
PLF_469_00002053	1,2-phenylacetyl-CoA epoxidase, subunit E (EC 1.14.13.149)
PLF_469_00002054	Glycerate kinase (EC 2.7.1.31)
PLF_469_00002055	Isochorismatase (EC 3.3.2.1)
PLF_469_00002056	Putative transmembrane protein
PLF_469_00002059	hypothetical protein
PLF_469_00002061	1,2-epoxyphenylacetyl-CoA isomerase (EC 5.3.3.18)
PLF_469_00002062	1,2-phenylacetyl-CoA epoxidase, subunit A (EC 1.14.13.149)
PLF_469_00002063	3-hydroxybutyrate dehydrogenase (EC 1.1.1.30)
PLF_469_00002064	Biofilm PGA synthesis N-glycosyltransferase PgaC (EC 2.4.-.-)
PLF_469_00002065	C4-dicarboxylate transport protein
PLF_469_00002066	Cobalt/zinc/cadmium resistance protein CzcD
PLF_469_00002067	Dihydrolipoamide dehydrogenase of acetoin dehydrogenase (EC 1.8.1.4)
PLF_469_00002068	Protein secretion chaperonin CsaA
PLF_469_00002069	Transcriptional regulator, LysR family
PLF_469_00002070	DNA-binding response regulator KdpE
PLF_469_00002072	FIG00350354: hypothetical protein
PLF_469_00002074	Monoamine oxidase (1.4.3.4)
PLF_469_00002075	Fatty acid hydroxylase family like
PLF_469_00002076	Threonine efflux protein
PLF_469_00002077	Uncharacterized proteins YbdD and YjiX
PLF_469_00002079	Putative hemolysin
PLF_469_00002080	Sulfatase modifying factor 1 precursor (C-alpha-formyglycine- generating enzyme 1)
PLF_469_00002081	Taurine ABC transporter, substrate-binding protein TauA
PLF_469_00002082	Zn-dependent protease with chaperone function PA4632
PLF_469_00002083	Acyl-CoA:acetate CoA-transferase, beta subunit (EC 2.8.3.8)
PLF_469_00002084	Amidohydrolase family protein
PLF_469_00002085	Transporter, LysE family
PLF_469_00002086	Uncharacterized protein YgiN
PLF_469_00002087	hypothetical protein
PLF_469_00002088	hypothetical protein
PLF_469_00002089	1,2-phenylacetyl-CoA epoxidase, subunit C (EC 1.14.13.149)
PLF_469_00002090	Acetyl-CoA hydrolase/transferase family protein
PLF_469_00002091	Biofilm PGA synthesis auxiliary protein PgaD
PLF_469_00002092	Catalase-peroxidase KatG (EC 1.11.1.21)
PLF_469_00002094	Glyoxalase family protein
PLF_469_00002095	Auxin efflux carrier family protein
PLF_469_00002097	hypothetical protein
PLF_469_00002099	zinc-binding dehydrogenase
PLF_469_00002100	1,2-phenylacetyl-CoA epoxidase, subunit B (EC 1.14.13.149)
PLF_469_00002102	Ferrichrome-iron receptor
PLF_469_00002103	Methionine ABC transporter substrate-binding protein
PLF_469_00002104	Phenylalanine-specific permease
PLF_469_00002105	Xanthine dehydrogenase, molybdenum binding subunit (EC 1.17.1.4)
PLF_469_00002106	putative membrane protein
PLF_469_00002107	putative membrane protein
PLF_469_00002108	ABC transporter, permease protein (cluster 3, basic aa/glutamine/opines)
PLF_469_00002109	Acyl-CoA dehydrogenase
PLF_469_00002111	Citrate/H+ symporter of CitMHS family
PLF_469_00002112	Di-tripeptide/cation symporter
PLF_469_00002113	Dihydrolipoamide acetyltransferase component (E2) of acetoin dehydrogenase complex (EC 2.3.1.12)
PLF_469_00002114	Multidrug efflux system EmrAB-OMF, membrane fusion component EmrA
PLF_469_00002115	Omega-amino acid--pyruvate aminotransferase (EC 2.6.1.18)
PLF_469_00002116	CzcABC family efflux RND transporter, membrane fusion protein
PLF_469_00002117	Intracellular protease
PLF_469_00002119	UPF0234 protein Yitk
PLF_469_00002121	Transcriptional regulator, AsnC family
PLF_469_00002123	hypothetical protein
PLF_469_00002124	hypothetical protein
PLF_469_00002126	signal peptide peptidase SppA, 36K type
PLF_469_00002127	Acetoin dehydrogenase E1 component beta-subunit (EC 2.3.1.190)
PLF_469_00002128	Biofilm PGA synthesis deacetylase PgaB (EC 3.-)
PLF_469_00002130	Glycosyltransferase
PLF_469_00002131	Isohexenylglutaconyl-CoA hydratase (EC 4.2.1.57)
PLF_469_00002132	Uncharacterized metal ion transporter YcsG, Mn(2+)/Fe(2+) NRAMP family
PLF_469_00002133	Uncharacterized MFS-type transporter YnfM
PLF_469_00002134	Two-component system sensor histidine kinase/response regulator hybrid
PLF_469_00002138	DcaP
PLF_469_00002139	Protein YrdA
PLF_469_00002140	Transcriptional regulator, LysR family => TcuR
PLF_469_00002141	Aromatic hydrocarbon utilization transcriptional regulator CatR (LysR family)
PLF_469_00002142	diguanylate cyclase/phosphodiesterase (GGDEF & EAL domains) with PAS/PAC sensor(s)
PLF_469_00002144	putative membrane protein
PLF_469_00002145	putative signal peptide
PLF_469_00002147	Pyruvate decarboxylase (EC 4.1.1.1); Indole-3-pyruvate decarboxylase (EC 4.1.1.74)
PLF_469_00002148	RND efflux system, inner membrane transporter
PLF_469_00002149	TolA protein
PLF_469_00002150	Universal stress protein UspA and related nucleotide-binding proteins
PLF_469_00002152	hypothetical protein
PLF_469_00002153	hypothetical protein
PLF_469_00002154	hypothetical protein
PLF_469_00002155	UPF0317 protein YcsI
PLF_469_00002156	Acyl-CoA dehydrogenase/oxidase domain protein
PLF_469_00002157	Ferrichrome-iron receptor
PLF_469_00002159	Transcriptional regulator, AraC family
PLF_469_00002160	hypothetical protein
PLF_469_00002163	Transcriptional regulator, Xre family
PLF_469_00002164	Transcriptional regulator, GntR family domain / Aspartate aminotransferase (EC 2.6.1.1)
PLF_469_00002168	ABC transporter, substrate-binding protein (cluster 3, basic aa/glutamine/opines)
PLF_469_00002169	Transcriptional regulator, MerR family
PLF_469_00002170	hypothetical protein
PLF_469_00002171	hypothetical protein
PLF_469_00002173	DUF1022 domain-containing protein
PLF_469_00002174	IroE protein
PLF_469_00002176	Transcriptional regulator, AraC family
PLF_469_00002177	hypothetical protein
PLF_469_00002178	hypothetical protein
PLF_469_00002179	ABC transporter, ATP-binding protein (cluster 3, basic aa/glutamine/opines)
PLF_469_00002180	Glutamate racemase (EC 5.1.1.3)
PLF_469_00002181	Aldehyde dehydrogenase (EC 1.2.1.3)
PLF_469_00002182	Stresses-induced protein Ves (HutD)
PLF_469_00002184	Glutamate/aspartate ABC transporter, permease protein GltK (TC 3.A.1.3.4)
PLF_469_00002185	Lysine-arginine-ornithine-binding ABC transporter, substrate-binding protein ArgT (TC 3.A.1.3.1)
PLF_469_00002186	RidA/YER057c/UK114 superfamily protein
PLF_469_00002187	hypothetical protein
PLF_469_00002189	2,3-dehydroadipyl-CoA hydratase (EC 4.2.1.17)
PLF_469_00002190	3-hydroxyadipyl-CoA dehydrogenase
PLF_469_00002192	Transcriptional regulator STM2281, LysR family
PLF_469_00002193	Organosulfonate ABC transporter substrate-binding protein
PLF_469_00002194	hypothetical protein
PLF_469_00002195	hypothetical protein; putative signal peptide
PLF_469_00002196	ABC transporter, permease protein (cluster 3, basic aa/glutamine/opines)
PLF_469_00002197	Glutamate/aspartate ABC transporter, substrate-binding protein GltI (TC 3.A.1.3.4)
PLF_469_00002198	Efflux transport system, outer membrane factor (OMF) lipoprotein
PLF_469_00002199	Polyhydroxyalkanoic acid synthase
PLF_469_00002200	hypothetical protein
PLF_469_00002201	hypothetical protein
PLF_469_00002202	hypothetical protein
PLF_469_00002203	hypothetical protein
PLF_469_00002205	Transcriptional regulator, LysR family
PLF_469_00002206	Uncharacterized glutathione S-transferase-like protein
PLF_469_00002207	Xaa-Pro aminopeptidase (EC 3.4.11.9)
PLF_469_00002208	hypothetical protein
PLF_469_00002209	hypothetical protein; putative signal peptide
PLF_469_00002211	Enoyl-CoA hydratase (EC 4.2.1.17) => degradation of branched-chain amino acids and alpha-keto acids
PLF_469_00002212	Kynureninase (EC 3.7.1.3)
PLF_469_00002213	Peptidyl-prolyl cis-trans isomerase PpiA precursor (EC 5.2.1.8)
PLF_469_00002214	Permease of the drug/metabolite transporter (DMT) superfamily
PLF_469_00002215	Uncharacterized MFS-type transporter
PLF_469_00002216	putative membrane protein
PLF_469_00002217	Aspartate ammonia-lyase (EC 4.3.1.1)
PLF_469_00002218	DNA-3-methyladenine glycosylase II (EC 3.2.2.21)
PLF_469_00002219	Malonate decarboxylase alpha subunit
PLF_469_00002220	Malonate decarboxylase gamma subunit
PLF_469_00002222	Transcriptional activator of acetoin dehydrogenase operon AcoR
PLF_469_00002224	Type IV fimbrial biogenesis protein PilY1
PLF_469_00002225	hypothetical protein
PLF_469_00002226	hypothetical protein
PLF_469_00002227	2-oxo-4-hydroxy-4-carboxy-5-ureidoimidazoline (OHCU) decarboxylase (EC 4.1.1.97)
PLF_469_00002228	Alkaline serine exoprotease A precursor (EC 3.4.21.-)
PLF_469_00002231	Dienelactone hydrolase family protein
PLF_469_00002233	Transporter, LysE family
PLF_469_00002234	hypothetical protein
PLF_469_00002237	Cu(I)-responsive transcriptional regulator
PLF_469_00002238	MBL-fold metallo-hydrolase superfamily
PLF_469_00002239	Secretory lipase precursor
PLF_469_00002240	Transcriptional regulator, AraC family
PLF_469_00002242	FIG138056: a glutathione-dependent thiol reductase
PLF_469_00002243	Transcriptional regulator CidR, LysR family
PLF_469_00002244	Nickel-binding accessory protein UreJ-HupE
PLF_469_00002245	Nudix-related transcriptional regulator NrtR
PLF_469_00002247	Transporter, LysE family
PLF_469_00002248	FilE
PLF_469_00002249	GlpM protein
PLF_469_00002250	Carbonic anhydrase, gamma class (EC 4.2.1.1)
PLF_469_00002251	Malonate decarboxylase beta subunit
PLF_469_00002252	Malonate utilization transcriptional regulator
PLF_469_00002253	Membrane-type matrix metallopeptidase-1
PLF_469_00002254	hypothetical protein
PLF_469_00002256	Alkanesulfonate ABC transporter substrate-binding protein SsuA
PLF_469_00002257	Arginine/ornithine antiporter ArcD
PLF_469_00002259	Exoenzymes regulatory protein AepA precursor
PLF_469_00002260	Fatty acid desaturase
PLF_469_00002261	Ferredoxin
[truncated: 795 more rows]

## Sheet: SuppTable S5
Supplementary Table S5 List of strain-specific genes
Strains	Protein family ID	Description
Aci44	PLF_469_00003110	hypothetical protein
	PLF_469_00003150	hypothetical protein
	PLF_469_00003158	hypothetical protein
	PLF_469_00003173	hypothetical protein
	PLF_469_00003275	Uncharacterized protein Npun_F4007
	PLF_469_00003404	hypothetical protein
	PLF_469_00003419	hypothetical protein
	PLF_469_00003436	hypothetical protein
	PLF_469_00003438	hypothetical protein
	PLF_469_00003441	hypothetical protein
	PLF_469_00003442	hypothetical protein
	PLF_469_00003444	hypothetical protein
	PLF_469_00003445	hypothetical protein
	PLF_469_00003450	hypothetical protein
	PLF_469_00003451	hypothetical protein
	PLF_469_00003452	hypothetical protein
	PLF_469_00003453	hypothetical protein
	PLF_469_00003454	hypothetical protein
	PLF_469_00003458	hypothetical protein
	PLF_469_00003465	hypothetical protein
	PLF_469_00003468	hypothetical protein
	PLF_469_00003475	hypothetical protein
	PLF_469_00003478	hypothetical protein
	PLF_469_00003484	Phage head, terminase DNA packaging protein A
	PLF_469_00003498	hypothetical protein
	PLF_469_00003500	hypothetical protein
	PLF_469_00003502	hypothetical protein
	PLF_469_00003515	RelB/StbD replicon stabilization protein (antitoxin to RelE/StbE)
	PLF_469_00003543	hypothetical protein
	PLF_469_00003556	hypothetical protein
	PLF_469_00003583	hypothetical protein
	PLF_469_00003590	hypothetical protein
	PLF_469_00003591	hypothetical protein
	PLF_469_00003600	Phage antirepressor protein
	PLF_469_00003615	hypothetical protein
	PLF_469_00003622	hypothetical protein
	PLF_469_00003626	hypothetical protein
	PLF_469_00003634	hypothetical protein
	PLF_469_00003639	hypothetical protein
	PLF_469_00003665	hypothetical protein
	PLF_469_00003786	hypothetical protein
	PLF_469_00003802	C-5 cytosine-specific DNA methylase family protein
	PLF_469_00003803	hypothetical protein
	PLF_469_00003816	hypothetical protein
	PLF_469_00003851	hypothetical protein
	PLF_469_00003861	Transcriptional regulator, AcrR family
	PLF_469_00003878	Phage antirepressor protein
	PLF_469_00003886	hypothetical protein
	PLF_469_00003894	hypothetical protein
	PLF_469_00003897	Aminoglycoside 3'-phosphotransferase (EC 2.7.1.95) => APH(3')-I
	PLF_469_00003900	hypothetical protein
	PLF_469_00003909	hypothetical protein
	PLF_469_00003912	hypothetical protein
	PLF_469_00003914	hypothetical protein
	PLF_469_00003915	hypothetical protein
	PLF_469_00003919	hypothetical protein
	PLF_469_00003927	hypothetical protein
	PLF_469_00003948	hypothetical protein
	PLF_469_00003949	hypothetical protein
	PLF_469_00003960	hypothetical protein
	PLF_469_00003971	hypothetical protein
	PLF_469_00003973	hypothetical protein
	PLF_469_00003986	hypothetical protein
	PLF_469_00003994	Phage tail tip, assembly protein L
	PLF_469_00004010	hypothetical protein
	PLF_469_00004016	hypothetical protein
	PLF_469_00004022	hypothetical protein
	PLF_469_00004024	hypothetical protein
	PLF_469_00004073	hypothetical protein
	PLF_469_00004078	hypothetical protein
	PLF_469_00004084	hypothetical protein
	PLF_469_00004090	hypothetical protein
	PLF_469_00004123	hypothetical protein
	PLF_469_00004132	Mobile element protein
	PLF_469_00004140	hypothetical protein
	PLF_469_00004165	hypothetical protein
	PLF_469_00004169	Ant protein
	PLF_469_00004170	Glucose-1-phosphate thymidylyltransferase (EC 2.7.7.24)
	PLF_469_00004220	hypothetical protein
	PLF_469_00004299	Resolvase
	PLF_469_00004371	hypothetical protein
	PLF_469_00004393	Class A beta-lactamase (EC 3.5.2.6) => TEM family
	PLF_469_00004419	hypothetical protein
	PLF_469_00004543	hypothetical protein
	PLF_469_00004626	Phage protein
	PLF_469_00004647	hypothetical protein
	PLF_469_00004666	hypothetical protein
	PLF_469_00004991	hypothetical protein
	PLF_469_00005053	hypothetical protein
	PLF_469_00005177	hypothetical protein
	PLF_469_00005181	hypothetical protein
	PLF_469_00005258	hypothetical protein
	PLF_469_00005302	hypothetical protein
	PLF_469_00005642	dTDP-3-amino-3,6-dideoxy-alpha-D-galactopyranose transaminase (EC 2.6.1.90)
	PLF_469_00006351	Lipid III flippase
	PLF_469_00006764	hypothetical protein
	PLF_469_00006774	hypothetical protein
	PLF_469_00006788	hypothetical protein
	PLF_469_00006877	hypothetical protein
	PLF_469_00007232	Glycosyl transferase, family 2
	PLF_469_00007380	hypothetical protein
	PLF_469_00007613	hypothetical protein
	PLF_469_00007928	hypothetical protein
	PLF_469_00009442	hypothetical protein
	PLF_469_00010639	hypothetical protein
	PLF_469_00010760	hypothetical protein
	PLF_469_00011499	hypothetical protein
	PLF_469_00011926	hypothetical protein
	PLF_469_00012613	hypothetical protein
	PLF_469_00012760	Phage protein
	PLF_469_00013386	dTDP-glucose 4,6-dehydratase (EC 4.2.1.46)
	PLF_469_00014035	hypothetical protein
	PLF_469_00015829	hypothetical protein
	PLF_469_00017050	hypothetical protein
	PLF_469_00017323	hypothetical protein
	PLF_469_00017494	hypothetical protein
	PLF_469_00018575	hypothetical protein
	PLF_469_00022051	hypothetical protein
	PLF_469_00022813	hypothetical protein
	PLF_469_00023056	hypothetical protein
	PLF_469_00023256	hypothetical protein
	PLF_469_00023970	hypothetical protein
	PLF_469_00027902	hypothetical protein
	PLF_469_00029857	mRNA interferase RelE
	PLF_469_00030867	phage replication protein
	PLF_469_00032865	hypothetical protein
	PLF_469_00038984	hypothetical protein
	PLF_469_00039767	Phage tail tip, assembly protein I
	PLF_469_00040756	hypothetical protein
	PLF_469_00044161	hypothetical protein
	PLF_469_00056753	hypothetical protein
	PLF_469_00057308	hypothetical protein
	PLF_469_00057619	hypothetical protein
	PLF_469_00059283	hypothetical protein
	PLF_469_00059536	hypothetical protein
	PLF_469_00075382	hypothetical protein
	PLF_469_00079692	hypothetical protein
	PLF_469_00082310	hypothetical protein
	PLF_469_00087068	hypothetical protein
	PLF_469_00089296	hypothetical protein
	PLF_469_00091025	hypothetical protein
	PLF_469_00091195	hypothetical protein
	PLF_469_00091251	hypothetical protein
	PLF_469_00091831	hypothetical protein
	PLF_469_00094193	hypothetical protein
	PLF_469_00098198	hypothetical protein
	PLF_469_00113164	Phage tail tip, host specificity protein J
	PLF_469_00113768	hypothetical protein
	PLF_469_00113817	hypothetical protein
	PLF_469_00134018	hypothetical protein
	PLF_469_00134289	hypothetical protein
	PLF_469_00134567	Phage tail tip, assembly protein K
	PLF_469_00134719	Phage non-contractile tail fiber protein Gp17
	PLF_469_00135184	hypothetical protein
	PLF_469_00135613	hypothetical protein
	PLF_469_00136282	hypothetical protein
Aci46	PLF_469_00002451	hypothetical protein
	PLF_469_00003143	hypothetical protein
	PLF_469_00003174	Coenzyme PQQ synthesis protein A
	PLF_469_00003192	Amidase
	PLF_469_00003466	hypothetical protein
	PLF_469_00003495	hypothetical protein
	PLF_469_00003516	hypothetical protein
	PLF_469_00003540	IncF plasmid conjugative transfer pilus assembly protein TraF
	PLF_469_00003546	hypothetical protein
	PLF_469_00003547	hypothetical protein
	PLF_469_00003548	IncF plasmid conjugative transfer pilus assembly protein TraU
	PLF_469_00003550	hypothetical protein
	PLF_469_00003553	hypothetical protein
	PLF_469_00003554	Conjugative transfer transglycosylase
	PLF_469_00003558	hypothetical protein
	PLF_469_00003559	Toxin HigB
	PLF_469_00003560	FIG00877901: hypothetical protein
	PLF_469_00003564	IncF plasmid conjugative transfer pilus assembly protein TraB
	PLF_469_00003573	hypothetical protein
	PLF_469_00003575	hypothetical protein
	PLF_469_00003581	hypothetical protein
	PLF_469_00003582	hypothetical protein
	PLF_469_00003587	hypothetical protein
	PLF_469_00003588	hypothetical protein
	PLF_469_00003589	hypothetical protein
	PLF_469_00003593	hypothetical protein
	PLF_469_00003594	hypothetical protein
	PLF_469_00003595	hypothetical protein
	PLF_469_00003596	hypothetical protein
	PLF_469_00003598	hypothetical protein
	PLF_469_00003599	hypothetical protein
	PLF_469_00003602	hypothetical protein
	PLF_469_00003603	hypothetical protein
	PLF_469_00003604	hypothetical protein
	PLF_469_00003605	hypothetical protein
	PLF_469_00003606	hypothetical protein
	PLF_469_00003614	Error-prone, lesion bypass DNA polymerase V (UmuC)
	PLF_469_00003617	hypothetical protein
	PLF_469_00003619	hypothetical protein
	PLF_469_00003620	hypothetical protein
	PLF_469_00003621	hypothetical protein
	PLF_469_00003623	hypothetical protein
	PLF_469_00003624	hypothetical protein
	PLF_469_00003625	hypothetical protein
	PLF_469_00003628	hypothetical protein
	PLF_469_00003630	hypothetical protein
	PLF_469_00003631	hypothetical protein
	PLF_469_00003635	hypothetical protein
	PLF_469_00003640	hypothetical protein
	PLF_469_00003641	hypothetical protein
	PLF_469_00003653	hypothetical protein
	PLF_469_00003657	hypothetical protein
	PLF_469_00003710	hypothetical protein
	PLF_469_00003711	hypothetical protein
	PLF_469_00003754	hypothetical protein
	PLF_469_00003842	hypothetical protein
	PLF_469_00003847	hypothetical protein
	PLF_469_00003892	hypothetical protein
	PLF_469_00003896	hypothetical protein
	PLF_469_00003906	hypothetical protein
	PLF_469_00003910	hypothetical protein
	PLF_469_00003928	hypothetical protein
	PLF_469_00003937	hypothetical protein
	PLF_469_00004110	hypothetical protein
	PLF_469_00004119	hypothetical protein
	PLF_469_00004207	hypothetical protein
	PLF_469_00004229	hypothetical protein; putative cell wall-associated hydrolase (invasion-associated proteins)
	PLF_469_00004242	hypothetical protein
	PLF_469_00004243	hypothetical protein
	PLF_469_00004248	hypothetical protein
	PLF_469_00004251	hypothetical protein
	PLF_469_00004337	hypothetical protein
	PLF_469_00004355	hypothetical protein
	PLF_469_00004385	hypothetical protein
	PLF_469_00004394	Putative DNA methyltransferase
	PLF_469_00004406	hypothetical protein
	PLF_469_00004423	hypothetical protein
	PLF_469_00004498	hypothetical protein
	PLF_469_00004740	hypothetical protein
	PLF_469_00004752	hypothetical protein
	PLF_469_00004972	hypothetical protein
	PLF_469_00005109	hypothetical protein
	PLF_469_00005134	hypothetical protein
	PLF_469_00005211	UDP-N-acetylglucosamine 2-epimerase (EC 5.1.3.14)
	PLF_469_00005239	Phage repressor protein cI
	PLF_469_00005381	hypothetical protein
	PLF_469_00006199	hypothetical protein
	PLF_469_00006763	hypothetical protein
	PLF_469_00007144	hypothetical protein
	PLF_469_00007390	hypothetical protein
	PLF_469_00007610	hypothetical protein
	PLF_469_00007734	hypothetical protein
	PLF_469_00007971	hypothetical protein
	PLF_469_00008105	hypothetical protein
	PLF_469_00008116	hypothetical protein
	PLF_469_00008118	hypothetical protein
	PLF_469_00008119	hypothetical protein
	PLF_469_00008213	hypothetical protein
	PLF_469_00008378	hypothetical protein
	PLF_469_00008568	hypothetical protein
	PLF_469_00008577	hypothetical protein
	PLF_469_00009450	hypothetical protein
	PLF_469_00009539	SAM-dependent methyltransferase
	PLF_469_00010595	Rep protein
	PLF_469_00012969	hypothetical protein
	PLF_469_00013234	hypothetical protein
	PLF_469_00014596	hypothetical protein
	PLF_469_00016203	hypothetical protein
	PLF_469_00017821	hypothetical protein
	PLF_469_00020020	hypothetical protein
	PLF_469_00020212	hypothetical protein
	PLF_469_00020397	IncF plasmid conjugative transfer pilus assembly protein TraH
	PLF_469_00020767	hypothetical protein
	PLF_469_00024211	hypothetical protein
	PLF_469_00024214	hypothetical protein
	PLF_469_00027143	LPS-core synthesis glycosyltransferase PM0512
	PLF_469_00028006	hypothetical protein
	PLF_469_00036431	hypothetical protein
	PLF_469_00050489	Primosomal protein I
	PLF_469_00057259	hypothetical protein
	PLF_469_00057523	Transposase
	PLF_469_00057861	hypothetical protein
	PLF_469_00060407	hypothetical protein
	PLF_469_00063431	hypothetical protein
	PLF_469_00070970	hypothetical protein
	PLF_469_00078281	hypothetical protein
	PLF_469_00078504	hypothetical protein
	PLF_469_00088317	hypothetical protein
	PLF_469_00088675	BRO family, N-terminal domain protein
	PLF_469_00088700	hypothetical protein
	PLF_469_00089697	hypothetical protein
	PLF_469_00090756	hypothetical protein
	PLF_469_00090777	hypothetical protein
	PLF_469_00100502	hypothetical protein
	PLF_469_00112082	hypothetical protein
	PLF_469_00112684	hypothetical protein
	PLF_469_00113049	hypothetical protein
	PLF_469_00113433	hypothetical protein
	PLF_469_00114631	Thiol:disulfide interchange protein DsbC
	PLF_469_00135324	tail protein
	PLF_469_00135984	hypothetical protein
	PLF_469_00136670	integrase
ATCC17978	PLF_469_00000002	Mobile element protein
	PLF_469_00001569	Efflux ABC transporter, permease protein
	PLF_469_00002122	Transposase OrfAB, subunit B
	PLF_469_00002300	hypothetical protein
	PLF_469_00002313	hypothetical protein
	PLF_469_00002342	hypothetical protein
	PLF_469_00002427	hypothetical protein
	PLF_469_00002515	L-sorbosone dehydrogenase
	PLF_469_00002551	hypothetical protein
	PLF_469_00002576	Paraquat-inducible protein A
	PLF_469_00002623	FF domain protein
	PLF_469_00002708	Permease of the drug/metabolite transporter (DMT) superfamily
	PLF_469_00002779	Methionine ABC transporter substrate-binding protein
	PLF_469_00002837	Transcriptional regulator, AcrR family
	PLF_469_00003073	hypothetical protein
	PLF_469_00003088	Aspartate racemase
	PLF_469_00003119	Glycine dehydrogenase [decarboxylating] (glycine cleavage system P protein) (EC 1.4.4.2)
	PLF_469_00003236	hypothetical protein
	PLF_469_00003243	Mycobacteriophage Barnyard protein gp56
	PLF_469_00003288	Putrescine importer
	PLF_469_00003317	hypothetical protein
	PLF_469_00003331	Oxidoreductase
	PLF_469_00003338	Arginine N-succinyltransferase (EC 2.3.1.109)
	PLF_469_00003339	Lactate-responsive regulator LldR in Enterobacteria, GntR family
	PLF_469_00003343	4-aminobutyraldehyde dehydrogenase (EC 1.2.1.19)
	PLF_469_00003345	FIG00923150: hypothetical protein
	PLF_469_00003368	hypothetical protein
	PLF_469_00003372	D-serine/D-alanine/glycine transporter
	PLF_469_00003397	hypothetical protein
	PLF_469_00003402	phage replication protein Cri
	PLF_469_00003409	hypothetical protein
	PLF_469_00003435	Sigma-fimbriae usher protein
	PLF_469_00003462	hypothetical protein
	PLF_469_00003464	O-Methyltransferase involved in polyketide biosynthesis
	PLF_469_00003471	Aldehyde dehydrogenase (EC 1.2.1.3); Probable coniferyl aldehyde dehydrogenase (EC 1.2.1.68)
	PLF_469_00003472	Putative hydroxycinnamate transporter
	PLF_469_00003493	Flavodoxin reductases (ferredoxin-NADPH reductases) family 1; Vanillate O-demethylase oxidoreductase (EC 1.14.13.-)
	PLF_469_00003501	Transcriptional regulator for ferulate or vanillate catabolism
	PLF_469_00003503	Sigma-fimbriae tip adhesin
	PLF_469_00003504	Vanillate O-demethylase oxygenase subunit (EC 1.14.13.82)
	PLF_469_00003505	Arsenic resistance protein ArsH
	PLF_469_00003506	Outer membrane low permeability porin, OprD family => putative vanillate porin VanP
	PLF_469_00003507	Copper resistance protein B
	PLF_469_00003508	Cyclohexanone monooxygenase (EC 1.14.13.22)
	PLF_469_00003510	Trans-feruloyl-CoA synthase (EC 6.2.1.34)
	PLF_469_00003513	Vanillin dehydrogenase (Hydroxybenzaldehyde dehydrogenase) (EC 1.2.1.28)
	PLF_469_00003514	Chlorogenate esterase
	PLF_469_00003519	Trans-feruloyl-CoA hydratase (EC 4.2.1.101)
	PLF_469_00003526	Transcriptional regulator, AraC family
	PLF_469_00003532	Transcriptional regulator, AraC family
	PLF_469_00003534	Cholesterol oxidase (EC 1.1.3.6) @ Steroid Delta(5)->Delta(4)-isomerase (EC 5.3.3.1)
	PLF_469_00003542	hypothetical protein
	PLF_469_00003549	Copper-sensing two-component system response regulator CusR
	PLF_469_00003569	AnkB protein
	PLF_469_00003571	Sigma-fimbriae tip adhesin
	PLF_469_00003574	Lipase/esterase
	PLF_469_00003576	C-5 cytosine-specific DNA methylase family protein
	PLF_469_00003584	Outer membrane low permeability porin, OprD family => putative vanillate porin VanP
	PLF_469_00003642	hypothetical protein
	PLF_469_00003645	hypothetical protein
	PLF_469_00003660	Copper resistance protein CopD
	PLF_469_00003661	D-glucarate transporter
	PLF_469_00003667	D-galactarate dehydratase (EC 4.2.1.42)
	PLF_469_00003673	Glucarate dehydratase (EC 4.2.1.40)
	PLF_469_00003714	2,5-dioxovalerate dehydrogenase (EC 1.2.1.26)
	PLF_469_00003727	5-dehydro-4-deoxyglucarate dehydratase (EC 4.2.1.41)
	PLF_469_00003728	Predicted D-glucarate or D-galactorate regulator, GntR family
	PLF_469_00003761	Copper sensory histidine kinase CusS
	PLF_469_00003762	hypothetical protein
	PLF_469_00003796	Cobalt/zinc/cadmium efflux RND transporter, membrane fusion protein CzcB
	PLF_469_00003807	Copper resistance protein CopC
	PLF_469_00003819	Putative hydroxycinnamate transporter
	PLF_469_00003824	Cobalt/zinc/cadmium efflux RND transporter, outer membrane protein CzcC
	PLF_469_00003830	hypothetical protein
	PLF_469_00003836	Beta-1,4-galactosyltransferase
	PLF_469_00003844	Outer membrane protein W
	PLF_469_00003846	Antitoxin HigA
	PLF_469_00003850	Ferrous iron transporter-associated protein FeoA
	PLF_469_00003862	hypothetical protein
	PLF_469_00003876	PKHD-type hydroxylase YbiX
	PLF_469_00003882	Ferrichrome-iron receptor
	PLF_469_00003885	SpnM
	PLF_469_00003893	Short-chain dehydrogenase/reductase SDR precursor
	PLF_469_00003899	hypothetical protein
	PLF_469_00003922	Copper/silver efflux RND transporter, outer membrane protein CusC
	PLF_469_00003926	hypothetical protein
	PLF_469_00003936	putative membrane protein
	PLF_469_00003941	Copper/silver efflux RND transporter, transmembrane protein CusA
	PLF_469_00003964	Copper/silver efflux RND transporter, membrane fusion protein CusB
	PLF_469_00003985	hypothetical protein
	PLF_469_00003990	CzcABC family efflux RND transporter, membrane fusion protein
	PLF_469_00004011	Transposase
	PLF_469_00004014	Transcriptional regulator, AcrR family
	PLF_469_00004036	hypothetical protein
	PLF_469_00004038	Peptidase, M13 family
	PLF_469_00004039	Transcriptional regulatory protein RtcR
	PLF_469_00004044	Transcriptional regulator, AcrR family
	PLF_469_00004046	RNA-2',3'-PO4:RNA-5'-OH ligase
	PLF_469_00004050	Metal-dependent phosphohydrolase, HD subdomain
	PLF_469_00004051	RNA 3'-terminal phosphate cyclase (EC 6.5.1.4)
	PLF_469_00004061	5,10-methylenetetrahydrofolate reductase (EC 1.5.1.20) / Homolog of homocysteine-binding domain
	PLF_469_00004063	no significant database hits
	PLF_469_00004066	RidA/YER057c/UK114 superfamily, group 7, YjgH-like protein
	PLF_469_00004082	Mobile element protein
	PLF_469_00004086	Tetracycline resistance, MFS efflux pump => unclassified
	PLF_469_00004094	Transcriptional regulator, LysR family
	PLF_469_00004100	Acetyltransferase
	PLF_469_00004111	Chromosome segregation ATPases
	PLF_469_00004144	Glutamate--UDP-2-acetamido-2-deoxy-D-ribohex-3-uluronic acid aminotransferase (PLP cofactor) (EC 2.6.1.98)
	PLF_469_00004145	UDP-2-acetamido-2-deoxy-D-glucuronic acid dehydrogenase (NAD+) (EC 1.1.1.335)
	PLF_469_00004146	UDP-2-acetamido-3-amino-2,3-dideoxy-D-glucuronic acid acetyltransferase (EC 2.3.1.201)
	PLF_469_00004162	Acetyltransferase, GNAT family
	PLF_469_00004175	Capsular polysaccharide biosynthesis protein
	PLF_469_00004181	Transcriptional regulator, HxlR family
	PLF_469_00004215	hypothetical protein
	PLF_469_00004218	hypothetical protein
	PLF_469_00004224	Glycosyltransferase
	PLF_469_00004240	Co/Zn/Cd efflux system component
	PLF_469_00004254	O-antigen flippase Wzx
	PLF_469_00004267	hypothetical protein
	PLF_469_00004269	hypothetical protein
	PLF_469_00004279	hypothetical protein
	PLF_469_00004288	Maltose O-acetyltransferase (EC 2.3.1.79)
	PLF_469_00004310	Cold shock domain family protein
	PLF_469_00004338	hypothetical protein
	PLF_469_00004359	3-methylmercaptopropionyl-CoA dehydrogenase (DmdC)
	PLF_469_00004362	hypothetical protein
	PLF_469_00004366	Transcriptional regulator, AraC family
	PLF_469_00004395	hypothetical protein
	PLF_469_00004405	Oxidoreductase, short-chain dehydrogenase/reductase family
	PLF_469_00004409	hypothetical protein
	PLF_469_00004410	Oxidoreductase, short-chain dehydrogenase/reductase family
	PLF_469_00004415	hypothetical protein
	PLF_469_00004428	Glutamyl-tRNA synthetase (EC 6.1.1.17) @ Glutamyl-tRNA(Gln) synthetase (EC 6.1.1.24)
	PLF_469_00004430	TonB-dependent receptor
	PLF_469_00004448	Enhancing lycopene biosynthesis protein 2
	PLF_469_00004469	hypothetical protein
	PLF_469_00004480	hypothetical protein
	PLF_469_00004493	Excinuclease ABC subunit A paralog of unknown function
	PLF_469_00004507	Transcriptional regulator, AcrR family
	PLF_469_00004515	Na(+) dependent transporter,Sodium Bile acid symporter family
	PLF_469_00004531	hypothetical protein
	PLF_469_00004575	hypothetical protein
	PLF_469_00004582	Putative oxidoreductase
	PLF_469_00004584	hypothetical protein
	PLF_469_00004632	Putative ADP-ribose pyrophosphatase YjhB
	PLF_469_00004648	Outer membrane protein E
	PLF_469_00004698	Transcriptional regulator, LysR family
	PLF_469_00004699	Transmembrane amino acid efflux protein
	PLF_469_00004715	Phenylacetic acid degradation operon negative regulatory protein paaX
	PLF_469_00004716	Oxidoreductase, short-chain dehydrogenase/reductase family
	PLF_469_00004718	hypothetical protein
	PLF_469_00004719	hypothetical protein
	PLF_469_00004731	Transcriptional regulator, LysR family
	PLF_469_00004741	Uncharacterized NAD(P)H oxidoreductase, YdeQ/YrkL/YwrO family
	PLF_469_00004748	hypothetical protein
	PLF_469_00004869	hypothetical protein
	PLF_469_00004877	hypothetical protein
	PLF_469_00004885	Transposon Tn7 transposition protein tnsB
	PLF_469_00004887	hypothetical protein
	PLF_469_00004892	Arginine racemase (EC 5.1.1.9) @ Lysine racemase (EC 5.1.1.5) @ Ornithine racemase (EC 5.1.1.12)
	PLF_469_00004896	Threonine efflux protein
	PLF_469_00004899	hypothetical protein
	PLF_469_00004989	hypothetical protein
	PLF_469_00005034	hypothetical protein
	PLF_469_00005065	hypothetical protein
	PLF_469_00005126	Resolvase
	PLF_469_00005128	Transposon Tn7 transposition protein tnsE
	PLF_469_00005135	hypothetical protein
	PLF_469_00005151	hypothetical protein
	PLF_469_00005184	Chaperone protein HscC
	PLF_469_00005192	hypothetical protein
	PLF_469_00005242	hypothetical protein
	PLF_469_00005268	Transposon Tn7 transposition protein tnsD
	PLF_469_00005290	Transcriptional regulator, MerR family
	PLF_469_00005361	hypothetical protein
	PLF_469_00005395	Insertion element IS401 (Burkholderia multivorans) transposase
	PLF_469_00005420	Phage-related protein, tail component
	PLF_469_00005467	Cyclohexanone monooxygenase (EC 1.14.13.22)
	PLF_469_00005473	Ornithine utilization regulator
	PLF_469_00005567	Hopanoid-associated sugar epimerase HpnA
	PLF_469_00005596	Transposon Tn7 transposition protein tnsC
	PLF_469_00005641	Transposon Tn7 transposition protein tnsA
	PLF_469_00005673	Lead, cadmium, zinc and mercury transporting ATPase (EC 3.6.3.3) (EC 3.6.3.5); Copper-translocating P-type ATPase (EC 3.6.3.4)
	PLF_469_00005704	mRNA interferase RelE
	PLF_469_00005782	hypothetical protein
	PLF_469_00005885	Transcriptional regulator, LysR family
	PLF_469_00005894	hypothetical protein
	PLF_469_00005992	Citronellol dehydrogenase; Citronellal dehydrogenase
	PLF_469_00005995	Fatty acid desaturase
	PLF_469_00006009	hypothetical protein
	PLF_469_00006043	Hemolysin-type calcium-binding region:Haemolysin-type calcium binding related
	PLF_469_00006098	hypothetical protein
	PLF_469_00006164	Nicotinamidase family protein YcaC
	PLF_469_00006186	hypothetical protein
	PLF_469_00006278	putative tail length tape measure protein
	PLF_469_00006403	hypothetical protein
	PLF_469_00006572	hypothetical protein
	PLF_469_00006676	Phage head, terminase DNA packaging protein A
	PLF_469_00006769	hypothetical protein
	PLF_469_00006804	Bacteriocin/lantibiotic efflux ABC transporter, permease/ATP-binding protein
	PLF_469_00006916	hypothetical protein
	PLF_469_00007093	Putative RTX toxin
	PLF_469_00007156	HlyD family secretion protein
	PLF_469_00007257	hypothetical protein
	PLF_469_00007267	hypothetical protein
	PLF_469_00007402	Error-prone, lesion bypass DNA polymerase V (UmuC)
	PLF_469_00007418	Serine/threonine kinase
	PLF_469_00007434	hypothetical protein
	PLF_469_00007769	Putative mannosyltransferase involved in polysaccharide biosynthesis
	PLF_469_00007774	UDP-N-acetylglucosamine 2-epimerase (EC 5.1.3.14)
	PLF_469_00007788	hypothetical protein
	PLF_469_00007867	FAD-binding monooxygenase, PheA/TfdB family, similarity to 2,4-dichlorophenol 6-monooxygenase
	PLF_469_00008008	Integrase
	PLF_469_00008315	hypothetical protein
	PLF_469_00008419	D-amino acid dehydrogenase (EC 1.4.99.6)
	PLF_469_00008423	Error-prone, lesion bypass DNA polymerase V (UmuC)
	PLF_469_00008427	Integrase
	PLF_469_00008587	Putative sodium-dependent transporter
	PLF_469_00008613	Hydrolase, alpha/beta fold family
	PLF_469_00008615	Probably methylase/helicase
	PLF_469_00008617	Putative permease
	PLF_469_00008655	hypothetical protein
	PLF_469_00008827	Transcriptional regulator, LysR family
	PLF_469_00008841	hypothetical protein
	PLF_469_00008856	hypothetical protein
	PLF_469_00008864	hypothetical protein
	PLF_469_00008875	plasmid replication and transfer functions
	PLF_469_00008991	Conjugative transfer protein TrbJ
	PLF_469_00008992	Conjugative transfer protein TrbL
	PLF_469_00009004	IncQ plasmid conjugative transfer protein TraB
	PLF_469_00009018	Peptidase, M23/M37 family
	PLF_469_00009023	RidA/YER057c/UK114 superfamily, group 2, YoaB-like protein
	PLF_469_00009065	hypothetical protein
	PLF_469_00009074	hypothetical protein
	PLF_469_00009077	hypothetical protein
	PLF_469_00009088	hypothetical protein
	PLF_469_00009089	hypothetical protein
	PLF_469_00009222	hypothetical protein
	PLF_469_00009229	hypothetical protein
	PLF_469_00009230	Predicted cell-wall-anchored protein SasA (LPXTG motif)
	PLF_469_00009247	Arsenical-resistance protein ACR3
	PLF_469_00009249	Chromosome (plasmid) partitioning protein ParA
	PLF_469_00009250	Chromosome (plasmid) partitioning protein ParB
	PLF_469_00009252	Dehydrogenases with different specificities (related to short-chain alcohol dehydrogenases)
	PLF_469_00009292	Replication protein RepA
	PLF_469_00009293	Replication protein RepC
	PLF_469_00009296	Thiol:disulfide interchange protein DsbG precursor
	PLF_469_00009305	Twitching motility protein PilT
	PLF_469_00009308	Zn-dependent protease with chaperone function PA4632
	PLF_469_00009341	hypothetical protein
	PLF_469_00009367	hypothetical protein
	PLF_469_00009370	hypothetical protein
	PLF_469_00009371	hypothetical protein
	PLF_469_00009375	hypothetical protein
	PLF_469_00009376	hypothetical protein
	PLF_469_00009377	hypothetical protein
	PLF_469_00009378	hypothetical protein
	PLF_469_00009379	hypothetical protein
	PLF_469_00009380	hypothetical protein
	PLF_469_00009381	hypothetical protein
	PLF_469_00009382	hypothetical protein
	PLF_469_00009383	hypothetical protein
	PLF_469_00009386	hypothetical protein
	PLF_469_00009387	hypothetical protein
	PLF_469_00009389	hypothetical protein
	PLF_469_00009493	hypothetical protein
	PLF_469_00009499	hypothetical protein
	PLF_469_00009533	AmpG protein
	PLF_469_00009541	DNA primase, phage associated
	PLF_469_00009546	Ferrichrome-iron receptor
	PLF_469_00009549	IcmE protein
	PLF_469_00009550	IncI1 plasmid conjugative transfer protein TraN
	PLF_469_00009569	Phage integrase
	PLF_469_00009595	Transcriptional regulator
	PLF_469_00009598	Transcriptional regulator, AcrR family
	PLF_469_00009612	Type IV pilin PilA
	PLF_469_00009658	hypothetical protein
	PLF_469_00009672	hypothetical protein
	PLF_469_00009690	hypothetical protein
	PLF_469_00009806	hypothetical protein
	PLF_469_00009822	hypothetical protein
	PLF_469_00009823	hypothetical protein
	PLF_469_00009824	hypothetical protein
	PLF_469_00009825	IncI1 plasmid conjugative transfer protein TraM
	PLF_469_00009843	Arsenate reductase (EC 1.20.4.4) thioredoxin-coupled, LMWP family
	PLF_469_00009864	Iron-regulated protein frpA
	PLF_469_00009875	Multidrug resistance protein norM
	PLF_469_00009877	Pyridoxal 5-phosphate (PLP)-dependent ornithine decarboxylase (EC 4.1.1.17)
	PLF_469_00009894	Cell wall hydrolase
	PLF_469_00009902	Transcriptional regulator, AraC family
	PLF_469_00009999	hypothetical protein
	PLF_469_00010259	DNA-cytosine methyltransferase (EC 2.1.1.37)
	PLF_469_00010426	hypothetical protein
	PLF_469_00010682	hypothetical protein
	PLF_469_00010791	hypothetical protein
	PLF_469_00010893	hypothetical protein
	PLF_469_00011223	Siderophore biosynthesis non-ribosomal peptide synthetase modules
	PLF_469_00011237	hypothetical protein
	PLF_469_00011328	iron-chelator utilization protein, putative
	PLF_469_00011593	hypothetical protein
	PLF_469_00011641	Isochorismate synthase (EC 5.4.4.2) @ Isochorismate synthase (EC 5.4.4.2) of siderophore biosynthesis
	PLF_469_00011655	Non-ribosomal peptide synthetase modules, siderophore biosynthesis
	PLF_469_00011674	Siderophore biosynthesis non-ribosomal peptide synthetase modules
	PLF_469_00011675	Siderophore biosynthesis protein, monooxygenase
	PLF_469_00011754	hypothetical protein
	PLF_469_00012132	CaiB/BaiF family protein
	PLF_469_00012271	hypothetical protein
	PLF_469_00012272	hypothetical protein
	PLF_469_00012277	hypothetical protein
	PLF_469_00012285	hypothetical protein
	PLF_469_00012388	hypothetical protein
	PLF_469_00012391	hypothetical protein
	PLF_469_00012430	Long-chain-fatty-acid--CoA ligase (EC 6.2.1.3)
	PLF_469_00012555	hypothetical protein
	PLF_469_00012679	T6SS effector tse
	PLF_469_00012791	hypothetical protein
	PLF_469_00013129	hypothetical protein
	PLF_469_00013375	Putative OMR family iron-siderophore receptor precursor
	PLF_469_00013457	hypothetical protein
	PLF_469_00013482	Permease of the drug/metabolite transporter (DMT) superfamily
	PLF_469_00013570	hypothetical protein
	PLF_469_00013784	hypothetical protein
	PLF_469_00013840	Replication protein
	PLF_469_00014108	2,3-dihydroxybenzoate-AMP ligase (EC 2.7.7.58) of siderophore biosynthesis
	PLF_469_00014116	ABC transporter, ATP-binding protein
	PLF_469_00014233	hypothetical protein
	PLF_469_00014317	hypothetical protein
	PLF_469_00015042	hypothetical protein
	PLF_469_00015090	4'-phosphopantetheinyl transferase entD (EC 2.7.8.-)
	PLF_469_00015183	Phage repressor protein cI
	PLF_469_00015191	Ring hydroxylating dioxygenase, alpha subunit/Rieske (2Fe-2S) protein (EC 1.14.12.18)
	PLF_469_00015246	hypothetical protein
	PLF_469_00015373	hypothetical protein
	PLF_469_00015399	hypothetical protein
	PLF_469_00015418	hypothetical protein
	PLF_469_00015430	putative membrane protein
	PLF_469_00015803	Acetyltransferase
	PLF_469_00016272	hypothetical protein
	PLF_469_00016321	Diaminopimelate decarboxylase (EC 4.1.1.20)
	PLF_469_00016342	Integrase
	PLF_469_00016399	Transcriptional activator protein LysR
	PLF_469_00016594	hypothetical protein
	PLF_469_00016756	putative membrane protein
	PLF_469_00017638	hypothetical protein
	PLF_469_00018150	Trypsin domain protein
	PLF_469_00018164	Urea carboxylase (EC 6.3.4.6) without Allophanate hydrolase 2 domains
	PLF_469_00018483	hypothetical protein
	PLF_469_00019182	hypothetical protein
	PLF_469_00019957	hypothetical protein
	PLF_469_00020262	hypothetical protein
	PLF_469_00020487	Putative transmembrane protein
	PLF_469_00020508	Tiorf34 protein
	PLF_469_00020521	Transcriptional regulator, ArsR family
	PLF_469_00020937	hypothetical protein
	PLF_469_00021174	hypothetical protein
	PLF_469_00021391	hypothetical protein
	PLF_469_00021806	extracellular nuclease, putative
	PLF_469_00021910	hypothetical protein
	PLF_469_00022027	hypothetical protein
	PLF_469_00022073	hypothetical protein
	PLF_469_00023542	Magnesium and cobalt transport protein CorA
	PLF_469_00023610	Uracil permease
	PLF_469_00023649	TSPc, tail specific protease
	PLF_469_00023784	Acyl-CoA dehydrogenase
	PLF_469_00023867	hypothetical protein
	PLF_469_00026700	hypothetical protein
	PLF_469_00028822	TPR domain protein
	PLF_469_00029333	hypothetical protein
	PLF_469_00029407	hypothetical protein
	PLF_469_00029844	hypothetical protein
	PLF_469_00032427	hypothetical protein
	PLF_469_00032433	Protein cII
	PLF_469_00032434	hypothetical protein
	PLF_469_00034136	hypothetical protein
	PLF_469_00036133	Nuclease (SNase-like) precursor
	PLF_469_00036381	hypothetical protein
	PLF_469_00036386	hypothetical protein
	PLF_469_00036387	hypothetical protein
	PLF_469_00037276	hypothetical protein
	PLF_469_00040743	hypothetical protein
	PLF_469_00040744	hypothetical protein
	PLF_469_00040746	Ring hydroxylating dioxygenase, alpha subunit/Rieske (2Fe-2S) protein (EC 1.14.12.18)
	PLF_469_00040747	ABC transporter, ATP-binding protein
	PLF_469_00040748	hypothetical protein
	PLF_469_00042706	hypothetical protein
	PLF_469_00043366	hypothetical protein
	PLF_469_00043485	hypothetical protein
	PLF_469_00044243	hypothetical protein
	PLF_469_00044273	hypothetical protein
	PLF_469_00045810	VgrG protein
	PLF_469_00046079	hypothetical protein
	PLF_469_00047401	hypothetical protein
	PLF_469_00048030	hypothetical protein
	PLF_469_00048031	hypothetical protein
	PLF_469_00050962	hypothetical protein
	PLF_469_00051881	hypothetical protein
	PLF_469_00051882	hypothetical protein
	PLF_469_00053147	hypothetical protein
	PLF_469_00053843	hypothetical protein
	PLF_469_00053844	hypothetical protein
	PLF_469_00055556	hypothetical protein
	PLF_469_00055558	hypothetical protein
	PLF_469_00055569	Adenylate cyclase (EC 4.6.1.1)
	PLF_469_00055898	2,3-dihydro-2,3-dihydroxybenzoate dehydrogenase (EC 1.3.1.28) @ 2,3-dihydro-2,3-dihydroxybenzoate dehydrogenase (EC 1.3.1.28) of siderophore biosynthesis
	PLF_469_00057748	hypothetical protein
	PLF_469_00059446	DotC protein
	PLF_469_00062237	hypothetical protein
	PLF_469_00079418	Secretory lipase precursor
	PLF_469_00085429	Catalase KatE (EC 1.11.1.6)
	PLF_469_00087349	hypothetical protein
	PLF_469_00087625	hypothetical protein
	PLF_469_00087885	Iron aquisition yersiniabactin synthesis enzyme YbtT @ Thioesterase in siderophore biosynthesis gene cluster
	PLF_469_00088014	hypothetical protein
	PLF_469_00088644	hypothetical protein
	PLF_469_00090790	hypothetical protein
	PLF_469_00090882	hypothetical protein
	PLF_469_00091005	Isochorismatase (EC 3.3.2.1) of siderophore biosynthesis
	PLF_469_00091014	Chaperone protein
	PLF_469_00091075	Sigma-fimbriae chaperone protein
	PLF_469_00091535	Hemolysin-type calcium-binding region
	PLF_469_00091679	Hemolysin-type calcium-binding region
	PLF_469_00091683	Transcriptional regulator, AraC family
	PLF_469_00091705	hypothetical protein
	PLF_469_00091891	Fatty acid desaturase
	PLF_469_00091917	Mobile element protein
	PLF_469_00092550	hypothetical protein
	PLF_469_00111698	Phage repressor protein cI
	PLF_469_00112170	Cobalt/zinc/cadmium efflux RND transporter, transmembrane protein CzcA
	PLF_469_00112518	hypothetical protein
	PLF_469_00112780	7-alpha-hydroxysteroid dehydrogenase (EC 1.1.1.159)
	PLF_469_00113364	Siderophore synthetase small component, acetyltransferase
	PLF_469_00113509	RTX toxins and related Ca2+-binding proteins
	PLF_469_00113812	hypothetical protein
	PLF_469_00113946	Transcriptional regulator, AcrR family
	PLF_469_00114233	VgrG protein
	PLF_469_00114737	Phage terminase, large subunit
	PLF_469_00115569	hypothetical protein
	PLF_469_00133809	probable phage protein YPO2110
	PLF_469_00134042	VgrG protein
	PLF_469_00134271	62kDa structural protein
	PLF_469_00134553	Phage tail, tail length tape-measure protein H
	PLF_469_00134834	hypothetical protein
	PLF_469_00135718	hypothetical protein
	PLF_469_00135728	Phage-related protein, tail component
	PLF_469_00135871	probable phage protein YPO2110
	PLF_469_00136335	Ferrous iron transporter FeoB
	PLF_469_00136456	probable tail length tape measure protein
	PLF_469_00136639	hypothetical protein

## Sheet: SuppTable S6
Supplementary Table S6 List of colistin and carbapenems-resistant A. baumannii (CCRAB)-specific genes (Aci44 and Aci46)
Protein family ID	Description
PLF_469_00000001	hypothetical protein
PLF_469_00000008	hypothetical protein
PLF_469_00000009	hypothetical protein
PLF_469_00000012	Mobile element protein
PLF_469_00000028	hypothetical protein
PLF_469_00000046	hypothetical protein
PLF_469_00000057	hypothetical protein
PLF_469_00000068	hypothetical protein
PLF_469_00000070	S-(hydroxymethyl)glutathione dehydrogenase (EC 1.1.1.284)
PLF_469_00000071	hypothetical protein
PLF_469_00000082	hypothetical protein
PLF_469_00000083	hypothetical protein
PLF_469_00000101	hypothetical protein
PLF_469_00000105	hypothetical protein
PLF_469_00000117	Transposase
PLF_469_00000139	hypothetical protein
PLF_469_00000238	hypothetical protein
PLF_469_00000275	Cardiolipin synthase (EC 2.7.8.-) phosphatidylethanolamine-utilizing, bacterial type ClsC
PLF_469_00000319	hypothetical protein
PLF_469_00000360	Putative transmembrane protein
PLF_469_00000706	Inner membrane protein YjcH, clustering with ActP
PLF_469_00000839	Integral membrane protein
PLF_469_00000972	G:T/U mismatch-specific uracil/thymine DNA-glycosylase (EC 3.2.2.27)
PLF_469_00001062	Protoporphyrinogen IX oxidase, novel form, HemJ (EC 1.3.-.-)
PLF_469_00001084	hypothetical protein
PLF_469_00001087	hypothetical protein
PLF_469_00001171	Chorismate--pyruvate lyase (EC 4.1.3.40)
PLF_469_00001199	Putative transmembrane protein
PLF_469_00001214	Zn-ribbon-containing, possibly RNA-binding protein and truncated derivatives
PLF_469_00001247	Molybdenum ABC transporter permease protein ModB
PLF_469_00001308	hypothetical protein
PLF_469_00001339	Transcriptional regulator, ArsR family
PLF_469_00001344	hypothetical protein
PLF_469_00001345	hypothetical protein
PLF_469_00001346	Uncharacterized membrane protein PA1577
PLF_469_00001348	tRNA 5-methylaminomethyl-2-thiouridine synthase subunit TusD
PLF_469_00001436	hypothetical protein
PLF_469_00001441	Outer membrane stress sensor protease DegS
PLF_469_00001461	Permease of the drug/metabolite transporter (DMT) superfamily
PLF_469_00001465	hypothetical protein
PLF_469_00001491	Nudix hydrolase family protein PA3470
PLF_469_00001501	Rod shape-determining protein MreD
PLF_469_00001502	Acetyltransferase, GNAT family
PLF_469_00001513	Integral membrane protein
PLF_469_00001530	hypothetical protein
PLF_469_00001573	FIG00350803: hypothetical protein
PLF_469_00001578	hypothetical protein
PLF_469_00001579	hypothetical protein
PLF_469_00001590	2-amino-4-hydroxy-6-hydroxymethyldihydropteridine pyrophosphokinase (EC 2.7.6.3)
PLF_469_00001596	hypothetical protein
PLF_469_00001611	PhnB protein; putative DNA binding 3-demethylubiquinone-9 3-methyltransferase domain protein
PLF_469_00001612	hypothetical protein
PLF_469_00001659	DNA polymerase III chi subunit (EC 2.7.7.7)
PLF_469_00001670	hypothetical protein
PLF_469_00001692	Ethanolamine ammonia-lyase light chain (EC 4.3.1.7)
PLF_469_00001705	Ureidoglycolate lyase (EC 4.3.2.3)
PLF_469_00001714	FIG00351014: hypothetical protein
PLF_469_00001737	Fluoride ion transporter CrcB
PLF_469_00001804	Gfa-like protein
PLF_469_00001811	hypothetical protein
PLF_469_00001829	hypothetical protein
PLF_469_00001830	hypothetical protein
PLF_469_00001836	L-carnitine dehydratase/bile acid-inducible protein F
PLF_469_00001858	hypothetical protein
PLF_469_00001881	hypothetical protein
PLF_469_00001894	Molybdenum ABC transporter, substrate-binding protein ModA
PLF_469_00001918	Benzoate 1,2-dioxygenase alpha subunit (EC 1.14.12.10)
PLF_469_00001936	Aromatic-ring-hydroxylating dioxygenase, beta subunit
PLF_469_00001949	hypothetical protein
PLF_469_00001954	Redox-sensitive transcriptional activator SoxR
PLF_469_00001955	outer membrane usher protein precursor
PLF_469_00001956	CinA-like protein
PLF_469_00001961	Gfa-like protein
PLF_469_00001964	hypothetical protein
PLF_469_00001969	Organic hydroperoxide resistance transcriptional regulator
PLF_469_00002013	5'-nucleotidase (EC 3.1.3.5)
PLF_469_00002017	hypothetical protein
PLF_469_00002037	Molybdenum ABC transporter ATP-binding protein ModC
PLF_469_00002048	Benzoate 1,2-dioxygenase alpha subunit (EC 1.14.12.10)
PLF_469_00002057	Sialic acid transporter (permease) NanT
PLF_469_00002060	hypothetical protein
PLF_469_00002071	FIG00350345: hypothetical protein
PLF_469_00002073	FIG00350948: hypothetical protein
PLF_469_00002078	Phage capsid and scaffold
PLF_469_00002093	FIG028593: membrane protein
PLF_469_00002096	benzoate dioxygenase, ferredoxin reductase component; Anthranilate dioxygenase reductase
PLF_469_00002098	hypothetical protein
PLF_469_00002101	1,2-phenylacetyl-CoA epoxidase, subunit D (EC 1.14.13.149)
PLF_469_00002110	Anthranilate dioxygenase small subunit
PLF_469_00002120	Lipoprotein
PLF_469_00002143	hypothetical protein
PLF_469_00002146	DUF488 family protein SAV0238
PLF_469_00002151	hypothetical protein
PLF_469_00002158	Uncharacterized MFS-type transporter
PLF_469_00002161	hypothetical protein
PLF_469_00002162	Coenzyme PQQ synthesis protein E
PLF_469_00002167	Microsomal dipeptidase (EC 3.4.13.19)
PLF_469_00002172	Coenzyme PQQ synthesis protein B
PLF_469_00002175	Phenylacetic acid degradation-related protein
PLF_469_00002183	DNA-binding domain of ModE
PLF_469_00002188	hypothetical protein
PLF_469_00002191	Biotin carboxylase of acetyl-CoA carboxylase (EC 6.3.4.14) / Biotin carboxyl carrier protein of acetyl-CoA carboxylase
PLF_469_00002204	Molybdopterin synthase sulfur carrier subunit
PLF_469_00002210	Acetyl-CoA acetyltransferase (EC 2.3.1.9) @ 3-oxoadipyl-CoA thiolase (EC 2.3.1.174)
PLF_469_00002221	Pyrroloquinoline-quinone synthase (EC 1.3.3.11)
PLF_469_00002223	Transcriptional regulator, IclR family
PLF_469_00002230	Catalase-like heme-binding protein
PLF_469_00002235	3-oxoadipate CoA-transferase subunit A (EC 2.8.3.6)
PLF_469_00002241	hypothetical protein; putative signal peptide
PLF_469_00002258	Enoyl-CoA hydratase (EC 4.2.1.17) => degradation of branched-chain amino acids and alpha-keto acids
PLF_469_00002288	Transcriptional regulator, IclR family
PLF_469_00002319	Coenzyme PQQ synthesis protein D
PLF_469_00002347	hypothetical protein
PLF_469_00002358	tRNA 5-methylaminomethyl-2-thiouridine synthase subunit TusC
PLF_469_00002359	hypothetical protein
PLF_469_00002369	fimbrial adhesin precursor
PLF_469_00002375	P pilus assembly protein, chaperone PapD
PLF_469_00002378	Transcriptional regulator, MerR family
PLF_469_00002381	hypothetical protein
PLF_469_00002383	3-oxoadipate CoA-transferase subunit B (EC 2.8.3.6)
PLF_469_00002385	Fimbrial protein
PLF_469_00002399	hypothetical protein
PLF_469_00002400	hypothetical protein
PLF_469_00002408	hypothetical protein
PLF_469_00002416	hypothetical protein
PLF_469_00002417	FIG00350481: hypothetical protein
PLF_469_00002425	hypothetical protein
PLF_469_00002429	FIG00350425: hypothetical protein
PLF_469_00002431	hypothetical protein
PLF_469_00002433	Gfa-like protein
PLF_469_00002440	hypothetical protein
PLF_469_00002443	HIT family hydrolase
PLF_469_00002448	hypothetical protein
PLF_469_00002450	putative membrane protein
PLF_469_00002453	Uncharacterized cysteine-rich DUF326 protein bsYhjQ/STM1261
PLF_469_00002455	Isochorismatase (EC 3.3.2.1) of siderophore biosynthesis
PLF_469_00002462	RTX toxins and related Ca2+-binding proteins
PLF_469_00002468	hypothetical protein
PLF_469_00002473	Protein PhnO
PLF_469_00002474	Putative inner membrane protein
PLF_469_00002477	2,3-dihydro-2,3-dihydroxybenzoate dehydrogenase (EC 1.3.1.28)
PLF_469_00002483	major capsid protein
PLF_469_00002485	FIG026426: Hypothetical protein
PLF_469_00002487	Putative efflux (PET) family inner membrane protein YccS
PLF_469_00002490	hypothetical protein
PLF_469_00002491	hypothetical protein; putative signal peptide
PLF_469_00002492	hypothetical protein
PLF_469_00002502	hypothetical protein
PLF_469_00002503	hypothetical protein
PLF_469_00002504	hypothetical protein
PLF_469_00002511	hypothetical protein
PLF_469_00002512	hypothetical protein
PLF_469_00002514	DcaP
PLF_469_00002519	hypothetical protein
PLF_469_00002522	hypothetical protein
PLF_469_00002524	5-carboxymethyl-2-hydroxymuconate delta-isomerase (EC 5.3.3.10)
PLF_469_00002528	3-hydroxybutyryl-CoA dehydrogenase (EC 1.1.1.157); 3-hydroxyacyl-CoA dehydrogenase (EC 1.1.1.35)
PLF_469_00002536	hypothetical protein
PLF_469_00002538	Acyl-CoA dehydrogenase
PLF_469_00002543	hypothetical protein
PLF_469_00002546	L-carnitine dehydratase/bile acid-inducible protein F
PLF_469_00002547	Msl2237 protein
PLF_469_00002556	hypothetical protein
PLF_469_00002558	Biofilm PGA synthesis auxiliary protein PgaD
PLF_469_00002563	hypothetical protein
PLF_469_00002564	hypothetical protein
PLF_469_00002565	hypothetical protein
PLF_469_00002574	Histone acetyltransferase HPA2 and related acetyltransferases
PLF_469_00002578	hypothetical protein
PLF_469_00002580	hypothetical protein
PLF_469_00002588	putative oxidoreductase, nitronate monooxygenase family
PLF_469_00002594	hypothetical protein
PLF_469_00002598	Type IV fimbrial biogenesis protein FimT
PLF_469_00002602	Ferredoxin
PLF_469_00002605	Uncharacterized protein YcgJ
PLF_469_00002608	Short-chain dehydrogenase/reductase SDR?
PLF_469_00002610	hypothetical protein
PLF_469_00002611	hypothetical protein
PLF_469_00002616	hypothetical protein
PLF_469_00002617	Acyl-coenzyme A thioesterase PaaD (Pse.pu.) (E. coli PaaI)
PLF_469_00002618	Adenylylsulfate reductase beta-subunit (EC 1.8.99.2)
PLF_469_00002630	hypothetical protein
PLF_469_00002631	hypothetical protein
PLF_469_00002632	hypothetical protein
PLF_469_00002637	Enoyl-CoA hydratase (EC 4.2.1.17)
PLF_469_00002645	hypothetical protein
PLF_469_00002658	hypothetical protein
PLF_469_00002663	hypothetical protein
PLF_469_00002673	Putative glutathione-regulated potassium-efflux system protein KefB
PLF_469_00002677	FIG028220: hypothetical protein co-occurring with HEAT repeat protein
PLF_469_00002689	TonB-dependent receptor
PLF_469_00002699	hypothetical protein
PLF_469_00002700	hypothetical protein
PLF_469_00002716	hypothetical protein
PLF_469_00002726	hypothetical protein
PLF_469_00002736	hypothetical protein
PLF_469_00002746	hypothetical protein
PLF_469_00002751	Putative transmembrane protein
PLF_469_00002766	hypothetical protein
PLF_469_00002769	hypothetical protein
PLF_469_00002782	hypothetical protein
PLF_469_00002785	Uncharacterized MFS-type transporter
PLF_469_00002790	hypothetical protein
PLF_469_00002797	hypothetical protein
PLF_469_00002799	hypothetical protein
PLF_469_00002808	hypothetical protein
PLF_469_00002809	Nickel responsive regulator NikR
PLF_469_00002813	hypothetical protein
PLF_469_00002814	hypothetical protein
PLF_469_00002822	hypothetical protein
PLF_469_00002830	hypothetical protein
PLF_469_00002839	hypothetical protein
PLF_469_00002847	Type IV pilin PilA
PLF_469_00002849	hypothetical protein
PLF_469_00002850	hypothetical protein
PLF_469_00002851	hypothetical protein
PLF_469_00002854	Hemerythrin domain protein
PLF_469_00002857	hypothetical protein
PLF_469_00002862	hypothetical protein
PLF_469_00002863	hypothetical protein
PLF_469_00002868	hypothetical protein
PLF_469_00002872	hypothetical protein
PLF_469_00002880	hypothetical protein
PLF_469_00002881	Acetyltransferase, GNAT family
PLF_469_00002886	Succinate-semialdehyde dehydrogenase [NAD(P)+] (EC 1.2.1.16)
PLF_469_00002887	hypothetical protein
PLF_469_00002893	Inhibitor of vertebrate g-type lysozyme, periplasmic
PLF_469_00002901	hypothetical protein
PLF_469_00002907	hypothetical protein
PLF_469_00002910	hypothetical protein
PLF_469_00002913	hypothetical protein
PLF_469_00002918	hypothetical protein
PLF_469_00002920	Acyl carrier protein
PLF_469_00002938	Type IV pilin PilA
PLF_469_00002945	T6SS lysozyme-like component TssE
PLF_469_00002947	hypothetical protein
PLF_469_00002953	hypothetical protein
PLF_469_00002957	Ferrichrome-iron receptor
PLF_469_00002965	Cation efflux system protein
PLF_469_00002969	hypothetical protein
PLF_469_00002971	hypothetical protein
PLF_469_00002973	Acetyltransferase, GNAT family
PLF_469_00002978	Cytosine/purine/uracil/thiamine/allantoin permease family protein
PLF_469_00002981	Hypothetical, similar to sarcosine oxidase alpha subunit, 2Fe-2S domain
PLF_469_00002989	putative membrane protein
PLF_469_00002991	4-carboxymuconolactone decarboxylase (EC 4.1.1.44)
PLF_469_00002999	3-oxoadipate enol-lactone hydrolase/4-carboxymuconolactone decarboxylase
PLF_469_00003014	hypothetical protein
PLF_469_00003017	hypothetical protein
PLF_469_00003018	Alkanal monooxygenase alpha chain (EC 1.14.14.3)
PLF_469_00003019	Aldehyde dehydrogenase (EC 1.2.1.3)
PLF_469_00003021	hypothetical protein
PLF_469_00003022	hypothetical protein
PLF_469_00003025	hypothetical protein
PLF_469_00003028	Predicted regulator PutR for proline utilization, GntR family
PLF_469_00003031	Nitrilotriacetate monooxygenase component B (EC 1.14.13.-)
PLF_469_00003043	Alkanesulfonates transport system permease protein
PLF_469_00003046	hypothetical protein
PLF_469_00003047	ABC transporter, substrate-binding protein (cluster 10, nitrate/sulfonate/bicarbonate)
PLF_469_00003050	FIG00956173: hypothetical protein
PLF_469_00003052	hypothetical protein
PLF_469_00003058	Peptidase M48, Ste24p
PLF_469_00003059	hypothetical protein
PLF_469_00003060	hypothetical protein
PLF_469_00003068	Peptide synthase
PLF_469_00003070	hypothetical protein
PLF_469_00003075	hypothetical protein
PLF_469_00003080	hypothetical protein
PLF_469_00003081	Outer membrane protein W
PLF_469_00003085	hypothetical protein
PLF_469_00003089	PKHD-type hydroxylase YbiX
PLF_469_00003092	hypothetical protein
PLF_469_00003096	hypothetical protein
PLF_469_00003101	hypothetical protein
PLF_469_00003103	Phage capsid protein
PLF_469_00003107	hypothetical protein
PLF_469_00003108	hypothetical protein
PLF_469_00003109	hypothetical protein
PLF_469_00003111	5,10-methylenetetrahydrofolate reductase (EC 1.5.1.20)
PLF_469_00003117	Hemolysin
PLF_469_00003118	hypothetical protein
PLF_469_00003123	Hydrolase, alpha/beta fold family
PLF_469_00003124	Outer membrane protein E
PLF_469_00003127	Phenazine biosynthesis protein PhzF like
PLF_469_00003128	hypothetical protein
PLF_469_00003129	hypothetical protein
PLF_469_00003130	Cation efflux system protein
PLF_469_00003132	hypothetical protein
PLF_469_00003133	hypothetical protein
PLF_469_00003136	hypothetical protein
PLF_469_00003137	hypothetical protein
PLF_469_00003139	Putative transcriptional regulator STM3175
PLF_469_00003140	Putative transmembrane protein
PLF_469_00003141	hypothetical protein
PLF_469_00003142	hypothetical protein
PLF_469_00003144	Phage terminase
PLF_469_00003151	Cobalt/zinc/cadmium efflux RND transporter, membrane fusion protein CzcB
PLF_469_00003153	hypothetical protein
PLF_469_00003160	RidA/YER057c/UK114 superfamily, group 1
PLF_469_00003162	Cobalt/zinc/cadmium efflux RND transporter, outer membrane protein CzcC
PLF_469_00003163	hypothetical protein
PLF_469_00003165	Channel-forming transporter/cytolysins activator of TpsB family
PLF_469_00003166	hypothetical protein
PLF_469_00003168	hypothetical protein
PLF_469_00003178	Transcriptional activator
PLF_469_00003180	hypothetical protein
PLF_469_00003181	hypothetical protein
PLF_469_00003184	Heme oxygenase HemO, associated with heme uptake
PLF_469_00003186	hypothetical protein
PLF_469_00003188	Transcriptional regulator, LysR family
PLF_469_00003193	hypothetical protein
PLF_469_00003197	hypothetical protein
PLF_469_00003199	Isochorismatase family
PLF_469_00003204	hypothetical protein
PLF_469_00003209	hypothetical protein
PLF_469_00003210	Catalase KatE (EC 1.11.1.6)
PLF_469_00003214	3-hydroxydecanoyl-[ACP] dehydratase (EC 4.2.1.59)
PLF_469_00003222	Iron siderophore receptor protein
PLF_469_00003227	hypothetical protein
PLF_469_00003230	FIG107774: hypothetical protein
PLF_469_00003232	FIG006045: Sigma factor, ECF subfamily
PLF_469_00003233	FIG076926: outer membrane protein
PLF_469_00003235	Iron siderophore sensor protein
PLF_469_00003237	hypothetical protein
PLF_469_00003239	hypothetical protein
PLF_469_00003241	Putative transport protein
PLF_469_00003244	NICKEL-COBALT-CADMIUM RESISTANCE PROTEIN NCCN
PLF_469_00003247	Inner membrane protein YbaN
PLF_469_00003248	Short-chain dehydrogenase/reductase SDR
PLF_469_00003249	D-serine dehydratase transcriptional activator
PLF_469_00003250	L-aspartate-beta-decarboxylase
PLF_469_00003251	hypothetical protein
PLF_469_00003252	hypothetical protein
PLF_469_00003253	Aldehyde dehydrogenase (EC 1.2.1.3)
PLF_469_00003255	hypothetical protein
PLF_469_00003257	FAD-dependent oxidoreductase
PLF_469_00003258	GbcA Glycine betaine demethylase subunit A
PLF_469_00003261	putative TonB-dependent receptor
PLF_469_00003263	hypothetical protein
PLF_469_00003264	Amidohydrolase family protein
PLF_469_00003265	hypothetical protein
PLF_469_00003266	hypothetical protein
PLF_469_00003268	hypothetical protein
PLF_469_00003269	Lysophospholipase (EC 3.1.1.5)
PLF_469_00003271	hypothetical protein
PLF_469_00003272	Permease of the drug/metabolite transporter (DMT) superfamily
PLF_469_00003273	hypothetical protein
PLF_469_00003274	Oxidoreductase, short-chain dehydrogenase/reductase family
PLF_469_00003277	hypothetical protein
PLF_469_00003283	hypothetical protein
PLF_469_00003285	Permease of the drug/metabolite transporter (DMT) superfamily
PLF_469_00003286	hypothetical protein
PLF_469_00003287	hypothetical protein
PLF_469_00003291	hypothetical protein
PLF_469_00003296	hypothetical protein
PLF_469_00003297	TonB-dependent receptor
PLF_469_00003298	hypothetical protein
PLF_469_00003301	hypothetical protein
PLF_469_00003302	hypothetical protein
PLF_469_00003304	DcaP
PLF_469_00003305	Uncharacterized MFS-type transporter
PLF_469_00003306	Putative DNA-binding protein Roi of bacteriophage BP-933W
PLF_469_00003308	Uncharacterized MFS-type transporter
PLF_469_00003309	Transcriptional regulator, AcrR family
PLF_469_00003311	D-3-phosphoglycerate dehydrogenase (EC 1.1.1.95)
PLF_469_00003313	Demethylmenaquinone methyltransferase-like protein
PLF_469_00003316	Transcriptional regulator, IclR family
PLF_469_00003318	Alcohol dehydrogenase (EC 1.1.1.1)
PLF_469_00003319	Quinate/shikimate dehydrogenase [Pyrroloquinoline-quinone] (EC 1.1.5.8)
PLF_469_00003322	hypothetical protein
PLF_469_00003325	FAD-dependent oxidoreductase
PLF_469_00003326	hypothetical protein
PLF_469_00003327	hypothetical protein
PLF_469_00003333	hypothetical protein
PLF_469_00003334	Acyl-CoA dehydrogenase
PLF_469_00003341	Uncharacterized protein MSMEG_1245
PLF_469_00003342	hypothetical protein
PLF_469_00003346	hypothetical protein
PLF_469_00003348	hypothetical protein
PLF_469_00003349	FIG01219199: hypothetical protein
PLF_469_00003351	hypothetical protein
PLF_469_00003352	hypothetical protein
PLF_469_00003354	hypothetical protein
PLF_469_00003355	hypothetical protein
PLF_469_00003356	hypothetical protein
PLF_469_00003357	hypothetical protein
PLF_469_00003359	hypothetical protein
PLF_469_00003360	Acetate permease ActP (cation/acetate symporter)
PLF_469_00003361	Quinone oxidoreductase (EC 1.6.5.5)
PLF_469_00003362	hypothetical protein
PLF_469_00003363	hypothetical protein
PLF_469_00003364	hypothetical protein
PLF_469_00003365	Long-chain-fatty-acid--CoA ligase (EC 6.2.1.3)
PLF_469_00003366	Aldehyde dehydrogenase (EC 1.2.1.3); Probable coniferyl aldehyde dehydrogenase (EC 1.2.1.68)
PLF_469_00003369	hypothetical protein
PLF_469_00003370	hypothetical protein
PLF_469_00003373	hypothetical protein
PLF_469_00003374	hypothetical protein
PLF_469_00003375	hypothetical protein
PLF_469_00003376	hypothetical protein
PLF_469_00003382	hypothetical protein
PLF_469_00003384	hypothetical protein
PLF_469_00003386	Glycine betaine transporter OpuD
PLF_469_00003388	hypothetical protein
PLF_469_00003389	hypothetical protein
PLF_469_00003390	Lipase
PLF_469_00003393	hypothetical protein
PLF_469_00003394	hypothetical protein
PLF_469_00003395	hypothetical protein
PLF_469_00003396	hypothetical protein
PLF_469_00003399	hypothetical protein
PLF_469_00003403	hypothetical protein
PLF_469_00003407	Exopolysaccharide phosphotransferase SCO6023 (EC 2.7.-.-)
PLF_469_00003411	hypothetical protein
PLF_469_00003412	hypothetical protein
PLF_469_00003414	Beta-1,4-galactosyltransferase
PLF_469_00003417	hypothetical protein
PLF_469_00003420	hypothetical protein
PLF_469_00003424	Hemolysin-type calcium-binding region
PLF_469_00003429	hypothetical protein
PLF_469_00003434	hypothetical protein
PLF_469_00003459	hypothetical protein
PLF_469_00003469	ABC-F type ribosomal protection protein => Msr(E)
PLF_469_00003476	Macrolide 2'-phosphotransferase => Mph(E)/Mph(G) family
PLF_469_00003479	hypothetical protein
PLF_469_00003485	Transcriptional regulator, LysR family
PLF_469_00003487	hypothetical protein
PLF_469_00003491	Glutathione S-transferase (EC 2.5.1.18)
PLF_469_00003521	hypothetical protein
PLF_469_00003525	Class D beta-lactamase (EC 3.5.2.6) => OXA-23 family, carbapenem-hydrolyzing
PLF_469_00003541	hypothetical protein
PLF_469_00003567	Aminoglycoside 3''-phosphotransferase (EC 2.7.1.87) => APH(3'')-I
PLF_469_00003568	Aminoglycoside 6-phosphotransferase (EC 2.7.1.72) => APH(6)-Ic/APH(6)-Id
PLF_469_00003579	hypothetical protein
PLF_469_00003649	hypothetical protein
PLF_469_00003655	Tetracycline resistance regulatory protein TetR
PLF_469_00003656	Transcriptional regulator, ArsR family
PLF_469_00003680	hypothetical protein
PLF_469_00003690	Tetracycline resistance, MFS efflux pump => Tet(B)
PLF_469_00003794	FIG023406: hypothetical protein
PLF_469_00003804	hypothetical protein
PLF_469_00003805	hypothetical protein
PLF_469_00003808	Cell wall hydrolase
PLF_469_00003810	hypothetical protein
PLF_469_00003815	hypothetical protein
PLF_469_00003838	hypothetical protein
PLF_469_00003839	hypothetical protein
PLF_469_00003856	hypothetical protein
PLF_469_00003884	hypothetical protein
PLF_469_00003895	hypothetical protein
PLF_469_00003903	hypothetical protein
PLF_469_00003946	DNA replication protein
PLF_469_00004021	hypothetical protein
PLF_469_00004127	hypothetical protein
PLF_469_00004133	Mobile element protein
PLF_469_00004160	Transposase
PLF_469_00004161	hypothetical protein
PLF_469_00004174	hypothetical protein
PLF_469_00004188	Putative deoxyribonuclease similar to YcfH, type 4
PLF_469_00004204	Mobile element protein
PLF_469_00004322	UPF0118 membrane protein VC0624
PLF_469_00004354	hypothetical protein
PLF_469_00004363	hypothetical protein
PLF_469_00004369	hypothetical protein
PLF_469_00004433	hypothetical protein
PLF_469_00004513	putative membrane protein
PLF_469_00004694	hypothetical protein
PLF_469_00004867	hypothetical protein
PLF_469_00005299	hypothetical protein
PLF_469_00005458	hypothetical protein
PLF_469_00005460	hypothetical protein
PLF_469_00005631	Mobile element protein
PLF_469_00005907	hypothetical protein
PLF_469_00006203	hypothetical protein
PLF_469_00006482	FIG00350107: hypothetical protein
PLF_469_00006550	hypothetical protein
PLF_469_00006634	hypothetical protein
PLF_469_00006746	Transcriptional regulator, AcrR family
PLF_469_00007347	Ligand-binding SRPBCC domain protein family
PLF_469_00007727	hypothetical protein
PLF_469_00007793	hypothetical protein
PLF_469_00008001	FIG014574: hypothetical protein
PLF_469_00008340	hypothetical protein
PLF_469_00008376	hypothetical protein
PLF_469_00008388	hypothetical protein
PLF_469_00008914	Tetrapartite efflux system component, FusD-like
PLF_469_00009811	hypothetical protein
PLF_469_00010255	Cytochrome d ubiquinol oxidase subunit X (EC 1.10.3.-)
PLF_469_00010465	hypothetical protein
PLF_469_00010702	hypothetical protein
PLF_469_00011340	hypothetical protein
PLF_469_00011615	Long chain acyl-CoA dehydrogenase [fadN-fadA-fadE operon] (EC 1.3.8.8)
PLF_469_00011818	hypothetical protein
PLF_469_00011925	hypothetical protein
PLF_469_00012842	hypothetical protein
PLF_469_00013138	hypothetical protein
PLF_469_00013170	hypothetical protein
PLF_469_00013173	hypothetical protein
PLF_469_00013441	hypothetical protein
PLF_469_00015741	hypothetical protein
PLF_469_00016443	hypothetical protein
PLF_469_00021928	FIG00350325: hypothetical protein
PLF_469_00021950	Rhs-family protein
PLF_469_00022435	hypothetical protein
PLF_469_00022444	putative repressor protein
PLF_469_00023073	hypothetical protein
PLF_469_00023358	hypothetical protein
PLF_469_00023608	Sialic acid transporter (permease) NanT
PLF_469_00024785	Uncharacterized UPF0033 protein
PLF_469_00024800	hypothetical protein
PLF_469_00025321	hypothetical protein
PLF_469_00026489	hypothetical protein
PLF_469_00028054	hypothetical protein
PLF_469_00028652	Monooxygenase, flavin-binding family
PLF_469_00029295	hypothetical protein
PLF_469_00029665	hypothetical protein
PLF_469_00030803	hypothetical protein
PLF_469_00034143	hypothetical protein
PLF_469_00039726	High-affinity choline uptake protein BetT
PLF_469_00039847	hypothetical protein
PLF_469_00039945	hypothetical protein
PLF_469_00042774	Protein tyrosine phosphatase
PLF_469_00043568	hypothetical protein
PLF_469_00045340	tail length tape-measure protein 1
PLF_469_00049240	hypothetical protein
PLF_469_00055886	hypothetical protein
PLF_469_00055975	Hypothetical protein in cluster with mesaconyl-CoA hydratase
PLF_469_00056861	Transcriptional regulator, AcrR family
PLF_469_00057347	hypothetical protein
PLF_469_00057755	Type IV fimbrial biogenesis protein FimT
PLF_469_00058217	hypothetical protein
PLF_469_00059659	hypothetical protein
PLF_469_00062186	hypothetical protein
PLF_469_00063110	hypothetical protein
PLF_469_00063955	hypothetical protein
PLF_469_00064588	Type IV pilin PilA
PLF_469_00065040	hypothetical protein
PLF_469_00066794	hypothetical protein
PLF_469_00069320	hypothetical protein
PLF_469_00075578	Phage integrase
PLF_469_00076647	hypothetical protein
PLF_469_00076667	hypothetical protein
PLF_469_00077366	Cyd operon protein YbgE
PLF_469_00078915	Type I restriction-modification system, DNA-methyltransferase subunit M (EC 2.1.1.72)
PLF_469_00079057	Transcriptional regulator, HxlR family
PLF_469_00088871	hypothetical protein
PLF_469_00089507	hypothetical protein
PLF_469_00089627	hypothetical protein
PLF_469_00090564	hypothetical protein
PLF_469_00091085	hypothetical protein
PLF_469_00091355	hypothetical protein
PLF_469_00091374	hypothetical protein
PLF_469_00091479	hypothetical protein
PLF_469_00091495	hypothetical protein
PLF_469_00093653	hypothetical protein
PLF_469_00100052	hypothetical protein
PLF_469_00105608	hypothetical protein
PLF_469_00106507	transcriptional regulator
PLF_469_00112590	hypothetical protein
PLF_469_00113716	head morphogenesis protein
PLF_469_00114037	T6SS PAAR-repeat protein
PLF_469_00114116	Rubredoxin
PLF_469_00114227	Cobalt/zinc/cadmium efflux RND transporter, transmembrane protein CzcA
PLF_469_00134631	hypothetical protein
PLF_469_00135289	hypothetical protein
PLF_469_00136823	hypothetical protein

## Sheet: SuppTable S7
Supplement Table S7: List of SRA accession number
conditions	name	BioProject	SRA acession number
CAMHB	Ab1CAMHB	PRJNA963471	SRR24358121
CAMHB	Ab2CAMHB	PRJNA963471	SRR24358120
CAMHB	Ab3CAMHB	PRJNA963471	SRR24358119
Colistin (0.1 ml/L colistin)	Ab1Col	PRJNA964451	SRR24363000
Colistin (0.1 ml/L colistin)	Ab2Col	PRJNA964451	SRR24362999
Colistin (0.1 ml/L colistin)	Ab3Col	PRJNA964451	SRR24362998
PanA (5 µM PanA)	Ab1PanA	PRJNA966166	SRR24401885
PanA (5 µM PanA)	Ab2PanA	PRJNA966166	SRR24401884
PanA (5 µM PanA)	Ab3PanA	PRJNA966166	SRR24401883
Colistin and PanA (0.1 mg/L colistin and 5 µM PanA)	Ab1Pcol	PRJNA967317	SRR24432633
Colistin and PanA (0.1 mg/L colistin and 5 µM PanA)	Ab2Pcol	PRJNA967317	SRR24432632

## Sheet: SuppTable S8
Supplement Table S8: List of differentially expressed genes of Aci44 under single/combined drug treatment in comparison to CAMHB
								categories, based on RASTtk
comparisons	gene ID	descriptions	log2FC	CAMHB (FPKM)	componds (FPKM)	q-value	unique/overlapped	superclass	class
PanA vs CAMHB	fig|470.18163.peg.2674	Urease accessory protein UreD	2.33449	141.55	713.941	0.0267503	overlapped in PanA and Col	METABOLISM	Amino Acids and Derivatives
PanA vs CAMHB	fig|470.18163.peg.2721	Oxidoreductase, short-chain dehydrogenase/reductase family	2.21141	137.66	637.544	0.0413751	overlapped in PanA and Col
PanA vs CAMHB	fig|470.18163.peg.1766	SurE-like protein	2.12197	83.9448	365.401	0.045552	overlapped in PanA and Col
PanA vs CAMHB	fig|470.18163.peg.926	Transcriptional regulator, LysR family	-2.01286	439.944	109.01	0.0495971	unique in PanA
PanA vs CAMHB	fig|470.18163.peg.1289	Potassium-transporting ATPase C chain (EC 3.6.3.12) (TC 3.A.3.7.1)	-2.09191	501.217	117.57	0.0435947	unique in PanA	MEMBRANE TRANSPORT	Membrane Transport
PanA vs CAMHB	fig|470.18163.peg.3320	Aldehyde dehydrogenase (EC 1.2.1.3); Probable coniferyl aldehyde dehydrogenase (EC 1.2.1.68)	-2.19839	862.327	187.885	0.0482542	unique in PanA	ENERGY	Energy and Precursor Metabolites Generation
PanA vs CAMHB	fig|470.18163.peg.869	Sulfate and thiosulfate binding protein CysP	-2.20111	842.202	183.154	0.0447508	overlapped in PanA and Pcol	METABOLISM	Amino Acids and Derivatives
PanA vs CAMHB	fig|470.18163.peg.2920	Outer membrane beta-barrel assembly protein BamE	-2.22565	849.161	181.553	0.0413751	unique in PanA	MISCELLANEOUS	Miscellaneous
PanA vs CAMHB	fig|470.18163.peg.1921	Outer membrane receptor for ferric coprogen and ferric-rhodotorulic acid	-2.46869	587.453	106.126	0.0482542	unique in PanA
PanA vs CAMHB	fig|470.18163.peg.2268	Predicted transcriptional regulator LiuX of leucine degradation pathway, AcrR family	-2.47328	1776.41	319.898	0.0486638	unique in PanA
PanA vs CAMHB	fig|470.18163.peg.2195	Taurine ABC transporter, substrate-binding protein TauA	-2.48026	1129.32	202.389	0.0370581	overlapped in PanA and Col	METABOLISM	Sulfur Metabolism
PanA vs CAMHB	fig|470.18163.peg.717	Proposed lipoate regulatory protein YbeD	-2.7143	2650.1	403.808	0.042752	unique in PanA	METABOLISM	Cofactors, Vitamins, Prosthetic Groups
PanA vs CAMHB	fig|470.18163.peg.868	Hydrolase, alpha/beta fold family	-2.84378	1262.75	175.896	0.0413751	unique in PanA
PanA vs CAMHB	fig|470.18163.peg.3165	Thioredoxin	-2.93831	1490.63	194.469	0.0296563	overlapped in PanA and Col
PanA vs CAMHB	fig|470.18163.peg.1959	Iron-sulfur cluster assembly scaffold protein IscU	-3.01168	1336.32	165.692	0.0126133	overlapped in PanA and Col
PanA vs CAMHB	fig|470.18163.peg.3324	hypothetical protein	-3.22501	2613.74	279.537	0.0182835	overlapped in PanA, Col, and Pcol
PanA vs CAMHB	fig|470.18163.peg.367	Uncharacterized membrane protein YvlC	-3.29238	5533.84	564.833	0.0126133	overlapped in PanA, Col, and Pcol
PanA vs CAMHB	fig|470.18163.peg.1364	Universal stress protein	-3.33376	1996.33	198.002	0.0126133	overlapped in PanA and Col
PanA vs CAMHB	fig|470.18163.peg.3041	FIG00350985: hypothetical protein	-4.14212	20873.1	1182.19	0.0413751	overlapped in PanA and Pcol
PanA vs CAMHB	fig|470.18163.peg.1243	hypothetical protein	-4.17764	253740	14021.5	0.0126133	overlapped in PanA, Col, and Pcol
PanA vs CAMHB	fig|470.18163.peg.1542	Universal stress protein	-4.41542	2920.96	136.884	0.0182835	overlapped in PanA and Col
Col vs CAMHB	fig|470.18163.peg.1702	FIG00353604: hypothetical protein	9.14474	1	566.033	0.047689	unique in Col
Col vs CAMHB	fig|470.18163.peg.1210	Mobile element protein	3.36521	463.651	4777.71	0.0126133	unique in Col
Col vs CAMHB	fig|470.18163.peg.1649	Acetyl-CoA acetyltransferase (EC 2.3.1.9) @ 3-oxoadipyl-CoA thiolase (EC 2.3.1.174)	2.91385	81.09	611.115	0.045552	unique in Col	METABOLISM	Secondary Metabolism
Col vs CAMHB	fig|470.18163.peg.48	Peptidase, M23/M37 family	2.84412	100.342	720.522	0.0482542	unique in Col
Col vs CAMHB	fig|470.18163.peg.1608	3-oxoadipate CoA-transferase subunit A (EC 2.8.3.6)	2.81917	135.35	955.239	0.047689	unique in Col	METABOLISM	Secondary Metabolism
Col vs CAMHB	fig|470.18163.peg.1650	3-oxoadipate CoA-transferase subunit B (EC 2.8.3.6)	2.79679	128.685	894.226	0.047689	unique in Col	METABOLISM	Secondary Metabolism
Col vs CAMHB	fig|470.18163.peg.1882	Acetoin dehydrogenase E1 component alpha-subunit (EC 2.3.1.190)	2.77838	66.4659	456.01	0.0296563	unique in Col	METABOLISM	Cofactors, Vitamins, Prosthetic Groups
Col vs CAMHB	fig|470.18163.peg.2783	PhaK-like protein	2.70115	197.19	1282.37	0.0126133	unique in Col
Col vs CAMHB	fig|470.18163.peg.2319	FIG00956173: hypothetical protein	2.68035	300.515	1926.34	0.0413751	unique in Col
Col vs CAMHB	fig|470.18163.peg.1635	Acyl-CoA dehydrogenase/oxidase domain protein	2.67592	105.848	676.415	0.0465375	unique in Col
Col vs CAMHB	fig|470.18163.peg.3673	Transcriptional regulator, LysR family	2.67209	74.2857	473.462	0.0318016	unique in Col
Col vs CAMHB	fig|470.18163.peg.2721	Oxidoreductase, short-chain dehydrogenase/reductase family	2.66118	137.66	870.771	0.0126133	overlapped in PanA and Col
Col vs CAMHB	fig|470.18163.peg.73	Zinc-binding GTPase YciC	2.65982	95.9991	606.671	0.0182835	unique in Col
Col vs CAMHB	fig|470.18163.peg.2453	Transcriptional regulator, HxlR family	2.59024	142.115	855.816	0.0413751	unique in Col
Col vs CAMHB	fig|470.18163.peg.904	tRNA-dihydrouridine synthase DusB	2.54045	77.5656	451.253	0.0296563	unique in Col
Col vs CAMHB	fig|470.18163.peg.3186	3-methyl-2-oxobutanoate hydroxymethyltransferase (EC 2.1.2.11)	2.53865	82.9153	481.776	0.0392303	unique in Col	METABOLISM	Cofactors, Vitamins, Prosthetic Groups
Col vs CAMHB	fig|470.18163.peg.2540	hypothetical protein	2.52385	305.726	1758.28	0.0267503	unique in Col
Col vs CAMHB	fig|470.18163.peg.1766	SurE-like protein	2.49785	83.9448	474.156	0.045552	overlapped in PanA and Col
Col vs CAMHB	fig|470.18163.peg.3107	Uncharacterized MFS-type transporter	2.47316	76.1215	422.672	0.03386	unique in Col
Col vs CAMHB	fig|470.18163.peg.1613	4-hydroxybenzoate transporter	2.45373	92.6623	507.632	0.042752	unique in Col
Col vs CAMHB	fig|470.18163.peg.3363	Outer membrane protein romA	2.43533	121.112	655.08	0.0126133	unique in Col
Col vs CAMHB	fig|470.18163.peg.2718	Transketolase, C-terminal section (EC 2.2.1.1)	2.38295	61.7926	322.311	0.047689	unique in Col	ENERGY	Energy and Precursor Metabolites Generation
Col vs CAMHB	fig|470.18163.peg.790	Glycerate kinase (EC 2.7.1.31)	2.37433	211.601	1097.14	0.0435947	unique in Col
Col vs CAMHB	fig|470.18163.peg.2335	2,3-dehydroadipyl-CoA hydratase (EC 4.2.1.17)	2.37139	314.749	1628.64	0.0435947	unique in Col	METABOLISM	Secondary Metabolism
Col vs CAMHB	fig|470.18163.peg.2334	1,2-epoxyphenylacetyl-CoA isomerase (EC 5.3.3.18)	2.37139	314.749	1628.64	0.0435947	unique in Col	METABOLISM	Secondary Metabolism
Col vs CAMHB	fig|470.18163.peg.1651	3-oxoadipate CoA-transferase subunit A (EC 2.8.3.6)	2.26303	116.005	556.823	0.0362345	unique in Col	METABOLISM	Secondary Metabolism
Col vs CAMHB	fig|470.18163.peg.2482	1,2-dihydroxycyclohexa-3,5-diene-1-carboxylate dehydrogenase (EC 1.3.1.25)	2.2324	113.353	532.665	0.0413751	unique in Col
Col vs CAMHB	fig|470.18163.peg.1213	Transposase	2.2011	210.037	965.816	0.0318016	unique in Col
Col vs CAMHB	fig|470.18163.peg.2674	Urease accessory protein UreD	2.19138	141.55	646.518	0.0296563	overlapped in PanA and Col	METABOLISM	Amino Acids and Derivatives
Col vs CAMHB	fig|470.18163.peg.1985	putative TonB-dependent receptor	2.14377	152.243	672.782	0.0435947	unique in Col
Col vs CAMHB	fig|470.18163.peg.2951	SSU ribosomal protein S12p (S23e)	-2.19266	1425.59	311.846	0.047689	unique in Col	PROTEIN PROCESSING	Protein Synthesis
Col vs CAMHB	fig|470.18163.peg.1843	3-hydroxybutyrate dehydrogenase (EC 1.1.1.30)	-2.29286	467.039	95.3091	0.0465375	unique in Col
Col vs CAMHB	fig|470.18163.peg.340	hypothetical protein; putative signal peptide	-2.46442	545.735	98.8823	0.0435947	unique in Col
Col vs CAMHB	fig|470.18163.peg.915	FKBP-type peptidyl-prolyl cis-trans isomerase SlyD (EC 5.2.1.8)	-2.51236	1117.3	195.828	0.0318016	unique in Col	PROTEIN PROCESSING	Protein Fate (folding, modification, targeting, degradation)
Col vs CAMHB	fig|470.18163.peg.2195	Taurine ABC transporter, substrate-binding protein TauA	-2.52373	1129.32	196.381	0.0370581	overlapped in PanA and Col	METABOLISM	Sulfur Metabolism
Col vs CAMHB	fig|470.18163.peg.3165	Thioredoxin	-2.54524	1490.63	255.374	0.045552	overlapped in PanA and Col
Col vs CAMHB	fig|470.18163.peg.164	hypothetical protein	-2.55105	1470.67	250.941	0.045552	unique in Col
Col vs CAMHB	fig|470.18163.peg.565	Alkyl hydroperoxide reductase subunit C-like protein	-2.62133	1252.71	203.588	0.0486638	unique in Col
Col vs CAMHB	fig|470.18163.peg.1910	Bis(5'-nucleosyl)-tetraphosphatase (asymmetrical) (EC 3.6.1.17)	-2.73592	1689.8	253.654	0.0182835	unique in Col
Col vs CAMHB	fig|470.18163.peg.269	hypothetical protein	-2.78299	2190.82	318.304	0.0126133	unique in Col
Col vs CAMHB	fig|470.18163.peg.367	Uncharacterized membrane protein YvlC	-2.86892	5533.84	757.525	0.023725	overlapped in PanA, Col, and Pcol
Col vs CAMHB	fig|470.18163.peg.624	Entericidin A/B family protein	-2.98634	22700.1	2864.51	0.0126133	unique in Col
Col vs CAMHB	fig|470.18163.peg.1959	Iron-sulfur cluster assembly scaffold protein IscU	-3.01722	1336.32	165.057	0.0267503	overlapped in PanA and Col
Col vs CAMHB	fig|470.18163.peg.3324	hypothetical protein	-3.10609	2613.74	303.556	0.023725	overlapped in PanA, Col, and Pcol
Col vs CAMHB	fig|470.18163.peg.1021	Non-ribosomal peptide synthetase	-3.11192	2541.49	293.974	0.0413751	unique in Col
Col vs CAMHB	fig|470.18163.peg.1497	UDP-glucose 4-epimerase (EC 5.1.3.2)	-3.20568	3690.33	400	0.047689	unique in Col
Col vs CAMHB	fig|470.18163.peg.1364	Universal stress protein	-3.32886	1996.33	198.676	0.0126133	overlapped in PanA and Col
Col vs CAMHB	fig|470.18163.peg.1243	hypothetical protein	-4.22086	253740	13607.7	0.0126133	overlapped in PanA, Col, and Pcol
Col vs CAMHB	fig|470.18163.peg.1542	Universal stress protein	-4.6278	2920.96	118.146	0.0126133	overlapped in PanA and Col
Pcol vs CAMHB	fig|470.18163.peg.401	LSU ribosomal protein L3p (L3e)	3.48686	1974.32	22134.3	0.0126133	unique in Pcol	PROTEIN PROCESSING	Protein Synthesis
Pcol vs CAMHB	fig|470.18163.peg.3484	LSU ribosomal protein L10p (P0)	3.3084	809.282	8017.27	0.0370581	unique in Pcol	PROTEIN PROCESSING	Protein Synthesis
Pcol vs CAMHB	fig|470.18163.peg.2988	Uncharacterized LysM domain protein YgaU	3.2104	327.756	3033.73	0.0126133	unique in Pcol
Pcol vs CAMHB	fig|470.18163.peg.416	LSU ribosomal protein L6p (L9e)	3.13476	366.128	3215.81	0.0126133	unique in Pcol	PROTEIN PROCESSING	Protein Synthesis
Pcol vs CAMHB	fig|470.18163.peg.3486	LSU ribosomal protein L11p (L12e)	3.06001	1370.25	11427.6	0.0413751	unique in Pcol	PROTEIN PROCESSING	Protein Synthesis
Pcol vs CAMHB	fig|470.18163.peg.3566	hypothetical protein	2.98783	294.535	2336.49	0.0392303	unique in Pcol
Pcol vs CAMHB	fig|470.18163.peg.415	SSU ribosomal protein S8p (S15Ae)	2.92521	500.551	3802.12	0.03386	unique in Pcol	PROTEIN PROCESSING	Protein Synthesis
Pcol vs CAMHB	fig|470.18163.peg.417	LSU ribosomal protein L18p (L5e)	2.92342	384.921	2920.17	0.0126133	unique in Pcol	PROTEIN PROCESSING	Protein Synthesis
Pcol vs CAMHB	fig|470.18163.peg.2324	hypothetical protein	2.90673	742.59	5568.8	0.0296563	unique in Pcol
Pcol vs CAMHB	fig|470.18163.peg.3487	Transcription antitermination protein NusG	2.84261	312.42	2241.05	0.0126133	unique in Pcol
Pcol vs CAMHB	fig|470.18163.peg.318	16S rRNA processing protein RimM	2.81859	1049.41	7403.27	0.0482542	unique in Pcol
Pcol vs CAMHB	fig|470.18163.peg.3720	dTDP-3-amino-3,6-dideoxy-alpha-D-galactopyranose transaminase (EC 2.6.1.90)	2.8112	422.333	2964.23	0.042752	unique in Pcol
Pcol vs CAMHB	fig|470.18163.peg.2520	Aspartokinase (EC 2.7.2.4)	2.81061	485.654	3407.26	0.0392303	unique in Pcol	METABOLISM	Amino Acids and Derivatives
Pcol vs CAMHB	fig|470.18163.peg.3715	Alpha-1,4-N-acetylgalactosamine transferase PglH (EC 2.4.1.-)	2.733	403.534	2682.84	0.0370581	unique in Pcol
Pcol vs CAMHB	fig|470.18163.peg.971	5'-nucleotidase SurE (EC 3.1.3.5)	2.67576	83.1608	531.376	0.0447508	unique in Pcol	METABOLISM	Metabolite damage and its repair or mitigation
Pcol vs CAMHB	fig|470.18163.peg.294	Glutamate synthase [NADPH] small chain (EC 1.4.1.13)	2.58729	137.459	826.085	0.0362345	unique in Pcol
Pcol vs CAMHB	fig|470.18163.peg.308	Guanylate kinase (EC 2.7.4.8)	2.55197	431.352	2529.6	0.0392303	unique in Pcol
Pcol vs CAMHB	fig|470.18163.peg.427	LSU ribosomal protein L17p	2.54574	1091.95	6376.02	0.0465375	unique in Pcol	PROTEIN PROCESSING	Protein Synthesis
Pcol vs CAMHB	fig|470.18163.peg.2099	Proline/sodium symporter PutP (TC 2.A.21.2.1) @ Propionate/sodium symporter	2.45648	137.798	756.339	0.047689	unique in Pcol	METABOLISM	Amino Acids and Derivatives
Pcol vs CAMHB	fig|470.18163.peg.2935	Septum site-determining protein MinD	2.42362	374.117	2007.19	0.0370581	unique in Pcol
Pcol vs CAMHB	fig|470.18163.peg.3059	NADH ubiquinone oxidoreductase chain A (EC 1.6.5.3)	2.39927	537.086	2833.32	0.0495971	unique in Pcol	ENERGY	Respiration
Pcol vs CAMHB	fig|470.18163.peg.3058	NADH-ubiquinone oxidoreductase chain B (EC 1.6.5.3)	2.30175	217.761	1073.68	0.047689	unique in Pcol	ENERGY	Respiration
Pcol vs CAMHB	fig|470.18163.peg.3293	Cell division trigger factor (EC 5.2.1.8)	2.28681	221.93	1082.96	0.047689	unique in Pcol
Pcol vs CAMHB	fig|470.18163.peg.2559	Uncharacterized protein YraP	2.20203	177.213	815.403	0.0486638	unique in Pcol
Pcol vs CAMHB	fig|470.18163.peg.3419	Ubiquinone biosynthesis protein UbiJ	2.17403	229.724	1036.71	0.0447508	unique in Pcol	METABOLISM	Cofactors, Vitamins, Prosthetic Groups
Pcol vs CAMHB	fig|470.18163.peg.2986	Phosphoglycolate phosphatase (EC 3.1.3.18)	2.08923	338.699	1441.24	0.047689	unique in Pcol	METABOLISM	Metabolite damage and its repair or mitigation
Pcol vs CAMHB	fig|470.18163.peg.840	Tol-Pal system peptidoglycan-associated lipoprotein PAL	2.07785	217.175	916.868	0.0486638	unique in Pcol	CELL ENVELOPE	Cell Envelope, Capsule and Slime layer
Pcol vs CAMHB	fig|470.18163.peg.2068	DNA polymerase III delta prime subunit (EC 2.7.7.7)	2.01966	105.003	425.777	0.0482542	unique in Pcol
Pcol vs CAMHB	fig|470.18163.peg.3751	Alkanesulfonate ABC transporter substrate-binding protein SsuA	-2.53823	424.08	73.007	0.0413751	unique in Pcol	METABOLISM	Sulfur Metabolism
Pcol vs CAMHB	fig|470.18163.peg.869	Sulfate and thiosulfate binding protein CysP	-2.75708	842.202	124.581	0.0370581	overlapped in PanA and Pcol	METABOLISM	Amino Acids and Derivatives
Pcol vs CAMHB	fig|470.18163.peg.1028	Ferrichrome-iron receptor	-2.78742	307.026	44.471	0.0267503	unique in Pcol
Pcol vs CAMHB	fig|470.18163.peg.1715	D-3-phosphoglycerate dehydrogenase (EC 1.1.1.95)	-2.8816	481.48	65.3328	0.0486638	unique in Pcol	METABOLISM	Cofactors, Vitamins, Prosthetic Groups
Pcol vs CAMHB	fig|470.18163.peg.3750	Alkanesulfonate ABC transporter substrate-binding protein SsuA	-2.89327	439.975	59.2199	0.0392303	unique in Pcol	METABOLISM	Sulfur Metabolism
Pcol vs CAMHB	fig|470.18163.peg.3551	Mobile element protein	-2.91771	830.509	109.907	0.0126133	unique in Pcol
Pcol vs CAMHB	fig|470.18163.peg.3324	hypothetical protein	-3.00242	2613.74	326.17	0.045552	overlapped in PanA, Col, and Pcol
Pcol vs CAMHB	fig|470.18163.peg.1243	hypothetical protein	-3.18845	253740	27833.6	0.0392303	overlapped in PanA, Col, and Pcol
Pcol vs CAMHB	fig|470.18163.peg.367	Uncharacterized membrane protein YvlC	-3.24565	5533.84	583.432	0.047689	overlapped in PanA, Col, and Pcol
Pcol vs CAMHB	fig|470.18163.peg.1023	hypothetical protein	-3.30272	685.23	69.4412	0.0296563	unique in Pcol
Pcol vs CAMHB	fig|470.18163.peg.1024	Iron transport protein	-3.30272	685.23	69.4412	0.0296563	unique in Pcol
Pcol vs CAMHB	fig|470.18163.peg.1025	Iron compound ABC uptake transporter permease protein PiuC	-3.30272	685.23	69.4412	0.0296563	unique in Pcol
Pcol vs CAMHB	fig|470.18163.peg.1026	Uncharacterized iron compound ABC uptake transporter, ATP-binding protein	-3.30272	685.23	69.4412	0.0296563	unique in Pcol
Pcol vs CAMHB	fig|470.18163.peg.1944	Probable Lysine n(6)-hydroxylase associated with siderophore S biosynthesis (EC 1.14.13.59) @ Siderophore biosynthesis protein, monooxygenase	-3.35747	8375.52	817.169	0.0296563	unique in Pcol	METABOLISM	Iron acquisition and metabolism
Pcol vs CAMHB	fig|470.18163.peg.1945	Uncharacterized siderophore S biosynthesis protein, AcsD-like @ Siderophore synthetase superfamily, group A @ Siderophore synthetase large component, acetyltransferase	-3.35747	8375.52	817.169	0.0296563	unique in Pcol	METABOLISM	Iron acquisition and metabolism
Pcol vs CAMHB	fig|470.18163.peg.2774	FIG076926: outer membrane protein	-3.37989	705.82	67.8025	0.0370581	unique in Pcol
Pcol vs CAMHB	fig|470.18163.peg.1194	Sigma-fimbriae uncharacterized paralogous subunit	-3.52534	42796.8	3716.88	0.0126133	unique in Pcol
Pcol vs CAMHB	fig|470.18163.peg.3041	FIG00350985: hypothetical protein	-5.08819	20873.1	613.607	0.042752	overlapped in PanA and Pcol
Pcol vs CAMHB	fig|470.18163.peg.1565	hypothetical protein	-5.3985	41512.4	984.16	0.0126133	unique in Pcol
Pcol vs CAMHB	fig|470.18163.peg.2846	hypothetical protein	-7.43229	172.72	1	0.0370581	unique in Pcol
Pcol vs CAMHB	fig|470.18163.peg.3518	hypothetical protein	-7.78804	221.021	1	0.03386	unique in Pcol
Pcol vs CAMHB	fig|470.18163.peg.1894	hypothetical protein	-10.9611	1993.54	1	0.0126133	unique in Pcol

## Sheet: SuppTable S9
Supplement Table S9: List of differentially expressed genes of Aci44 under combined drug treatment in comparison to single drug treatment
								categories, based on RASTtk
comparisons	gene ID	descriptions	log2FC	single drug (FPKM)	Pcol (FPKM)	q-value	unique/overlapped	superclass	class
Pcol vs Col	fig|470.18163.peg.860	7-cyano-7-deazaguanine synthase (EC 6.3.4.20)	5.16177	163.067	5837.3	0.047689	unique	RNA PROCESSING	RNA Processing
Pcol vs Col	fig|470.18163.peg.406	LSU ribosomal protein L22p (L17e)	4.80912	1344.24	37684.8	0.0318016	overlapped	PROTEIN PROCESSING	Protein Synthesis
Pcol vs Col	fig|470.18163.peg.401	LSU ribosomal protein L3p (L3e)	4.6524	880.147	22134.3	0.0126133	unique	PROTEIN PROCESSING	Protein Synthesis
Pcol vs Col	fig|470.18163.peg.411	LSU ribosomal protein L14p (L23e)	4.60374	923.229	22447.7	0.047689	unique	PROTEIN PROCESSING	Protein Synthesis
Pcol vs Col	fig|470.18163.peg.402	LSU ribosomal protein L4p (L1e)	4.45062	2230.26	48767.1	0.0370581	unique	PROTEIN PROCESSING	Protein Synthesis
Pcol vs Col	fig|470.18163.peg.403	LSU ribosomal protein L23p (L23Ae)	4.45062	2230.26	48767.1	0.0370581	unique	PROTEIN PROCESSING	Protein Synthesis
Pcol vs Col	fig|470.18163.peg.404	LSU ribosomal protein L2p (L8e)	4.39428	1831.71	38518.2	0.0413751	unique	PROTEIN PROCESSING	Protein Synthesis
Pcol vs Col	fig|470.18163.peg.2951	SSU ribosomal protein S12p (S23e)	4.38624	311.846	6521.27	0.0126133	unique	PROTEIN PROCESSING	Protein Synthesis
Pcol vs Col	fig|470.18163.peg.624	Entericidin A/B family protein	4.284	2864.51	55803.7	0.0126133	overlapped
Pcol vs Col	fig|470.18163.peg.2988	Uncharacterized LysM domain protein YgaU	4.24395	160.111	3033.73	0.0126133	overlapped
Pcol vs Col	fig|470.18163.peg.861	7-carboxy-7-deazaguanine synthase (EC 4.3.99.3)	4.09368	348.944	5957.68	0.0126133	unique	RNA PROCESSING	RNA Processing
Pcol vs Col	fig|470.18163.peg.3487	Transcription antitermination protein NusG	3.9289	147.141	2241.05	0.0126133	unique
Pcol vs Col	fig|470.18163.peg.2950	SSU ribosomal protein S7p (S5e)	3.91664	687.022	10375.2	0.0126133	overlapped	PROTEIN PROCESSING	Protein Synthesis
Pcol vs Col	fig|470.18163.peg.1621	hypothetical protein	3.85305	647.923	9362.8	0.0126133	overlapped
Pcol vs Col	fig|470.18163.peg.891	hypothetical protein	3.79612	589.434	8188.07	0.0495971	unique
Pcol vs Col	fig|470.18163.peg.3720	dTDP-3-amino-3,6-dideoxy-alpha-D-galactopyranose transaminase (EC 2.6.1.90)	3.77499	216.535	2964.23	0.0126133	unique
Pcol vs Col	fig|470.18163.peg.1086	Translation elongation factor Ts	3.74237	181.601	2430.43	0.0267503	overlapped	PROTEIN PROCESSING	Protein Synthesis
Pcol vs Col	fig|470.18163.peg.2949	Translation elongation factor G	3.73909	926.343	12369.5	0.0370581	unique	PROTEIN PROCESSING	Protein Synthesis
Pcol vs Col	fig|470.18163.peg.3314	Peptide-methionine (S)-S-oxide reductase MsrA (EC 1.8.4.11)	3.70838	750.728	9813.33	0.0126133	unique	PROTEIN PROCESSING	Protein Fate (folding, modification, targeting, degradation)
Pcol vs Col	fig|470.18163.peg.305	RidA/YER057c/UK114 superfamily protein	3.67433	160.526	2049.41	0.0267503	overlapped
Pcol vs Col	fig|470.18163.peg.308	Guanylate kinase (EC 2.7.4.8)	3.64039	202.854	2529.6	0.0126133	overlapped
Pcol vs Col	fig|470.18163.peg.3486	LSU ribosomal protein L11p (L12e)	3.57223	960.74	11427.6	0.03386	overlapped	PROTEIN PROCESSING	Protein Synthesis
Pcol vs Col	fig|470.18163.peg.318	16S rRNA processing protein RimM	3.54125	635.917	7403.27	0.0267503	unique
Pcol vs Col	fig|470.18163.peg.3484	LSU ribosomal protein L10p (P0)	3.52495	696.482	8017.27	0.0318016	overlapped	PROTEIN PROCESSING	Protein Synthesis
Pcol vs Col	fig|470.18163.peg.3142	YrbA protein	3.50098	569.103	6443.06	0.0182835	unique
Pcol vs Col	fig|470.18163.peg.416	LSU ribosomal protein L6p (L9e)	3.49048	286.122	3215.81	0.0126133	overlapped	PROTEIN PROCESSING	Protein Synthesis
Pcol vs Col	fig|470.18163.peg.1066	Superoxide dismutase [Fe] (EC 1.15.1.1)	3.47261	526.871	5848.76	0.0267503	unique	STRESS RESPONSE, DEFENSE, VIRULENCE	Stress Response, Defense and Virulence
Pcol vs Col	fig|470.18163.peg.413	LSU ribosomal protein L5p (L11e)	3.47034	4658.81	51635.7	0.045552	unique	PROTEIN PROCESSING	Protein Synthesis
Pcol vs Col	fig|470.18163.peg.2324	hypothetical protein	3.4538	508.234	5568.8	0.0126133	overlapped
Pcol vs Col	fig|470.18163.peg.3263	Outer membrane beta-barrel assembly protein BamB	3.44459	206.827	2251.81	0.023725	overlapped	MISCELLANEOUS	Miscellaneous
Pcol vs Col	fig|470.18163.peg.3264	UPF0070 protein YfgM	3.44459	206.827	2251.81	0.023725	overlapped
Pcol vs Col	fig|470.18163.peg.3566	hypothetical protein	3.39297	222.422	2336.49	0.0182835	overlapped
Pcol vs Col	fig|470.18163.peg.3715	Alpha-1,4-N-acetylgalactosamine transferase PglH (EC 2.4.1.-)	3.3641	260.556	2682.84	0.0126133	overlapped
Pcol vs Col	fig|470.18163.peg.1891	ATPase associated with various cellular activities, AAA_5	3.35886	176.839	1814.24	0.0126133	overlapped
Pcol vs Col	fig|470.18163.peg.857	Thiol peroxidase, Bcp-type (EC 1.11.1.15)	3.34289	120.605	1223.7	0.0413751	unique
Pcol vs Col	fig|470.18163.peg.1601	internalin, putative	3.33868	415.703	4205.57	0.0126133	unique	STRESS RESPONSE, DEFENSE, VIRULENCE	Stress Response, Defense and Virulence
Pcol vs Col	fig|470.18163.peg.3239	Rhodanese-related sulfurtransferase YibN	3.30584	128.788	1273.6	0.042752	overlapped
Pcol vs Col	fig|470.18163.peg.3539	Riboflavin synthase eubacterial/eukaryotic (EC 2.5.1.9)	3.26773	289.662	2789.83	0.0465375	unique	METABOLISM	Cofactors, Vitamins, Prosthetic Groups
Pcol vs Col	fig|470.18163.peg.3496	Putative DNA-binding protein	3.25697	1023.79	9787.22	0.0495971	overlapped
Pcol vs Col	fig|470.18163.peg.728	Succinate dehydrogenase iron-sulfur protein (EC 1.3.5.1)	3.22627	102.93	963.261	0.0296563	unique	ENERGY	Respiration
Pcol vs Col	fig|470.18163.peg.758	Methenyltetrahydrofolate cyclohydrolase (EC 3.5.4.9) / Methylenetetrahydrofolate dehydrogenase (NADP+) (EC 1.5.1.5)	3.20127	168.493	1549.74	0.047689	unique	METABOLISM	Carbohydrates
Pcol vs Col	fig|470.18163.peg.1898	Recombination protein RecR	3.19717	83.5717	766.487	0.042752	unique	DNA PROCESSING	DNA Processing
Pcol vs Col	fig|470.18163.peg.1487	Molybdopterin synthase catalytic subunit MoaE (EC 2.8.1.12)	3.19298	157.303	1438.54	0.0182835	unique	METABOLISM	Cofactors, Vitamins, Prosthetic Groups
Pcol vs Col	fig|470.18163.peg.3419	Ubiquinone biosynthesis protein UbiJ	3.18968	113.623	1036.71	0.0126133	unique	METABOLISM	Cofactors, Vitamins, Prosthetic Groups
Pcol vs Col	fig|470.18163.peg.1555	Na(+)-dependent branched-chain amino acid transporter	3.18964	108.688	991.656	0.0126133	unique
Pcol vs Col	fig|470.18163.peg.3514	RNA polymerase-binding transcription factor DksA	3.17065	128.509	1157.16	0.0126133	unique
Pcol vs Col	fig|470.18163.peg.3457	hypothetical protein	3.15822	102.207	912.432	0.0495971	unique
Pcol vs Col	fig|470.18163.peg.2520	Aspartokinase (EC 2.7.2.4)	3.14186	386.02	3407.26	0.047689	overlapped	METABOLISM	Amino Acids and Derivatives
Pcol vs Col	fig|470.18163.peg.477	hypothetical protein	3.12932	102.958	900.906	0.0126133	unique
Pcol vs Col	fig|470.18163.peg.1819	Coenzyme PQQ synthesis protein B	3.12119	92.045	800.888	0.0126133	unique	METABOLISM	Cofactors, Vitamins, Prosthetic Groups
Pcol vs Col	fig|470.18163.peg.968	D-alanyl-D-alanine carboxypeptidase (EC 3.4.16.4)	3.11143	65.1829	563.336	0.0182835	unique
Pcol vs Col	fig|470.18163.peg.3637	Arginyl-tRNA synthetase (EC 6.1.1.19)	3.10801	146.424	1262.46	0.042752	overlapped	PROTEIN PROCESSING	Protein Synthesis
Pcol vs Col	fig|470.18163.peg.1067	GTP cyclohydrolase 1 type 2 homolog YbgI	3.10373	109.855	944.353	0.0126133	unique
Pcol vs Col	fig|470.18163.peg.319	tRNA (guanine(37)-N(1))-methyltransferase (EC 2.1.1.228)	3.09783	249.853	2139.08	0.0182835	unique
Pcol vs Col	fig|470.18163.peg.427	LSU ribosomal protein L17p	3.08612	750.816	6376.02	0.0126133	unique	PROTEIN PROCESSING	Protein Synthesis
Pcol vs Col	fig|470.18163.peg.735	Inner membrane protein YedI	3.06724	179.413	1503.79	0.0435947	unique
Pcol vs Col	fig|470.18163.peg.917	D-alanyl-D-alanine carboxypeptidase (EC 3.4.16.4)	3.0647	172.072	1439.71	0.0465375	unique
Pcol vs Col	fig|470.18163.peg.3348	Translation initiation factor 1	3.06093	436.116	3639.44	0.0413751	unique	PROTEIN PROCESSING	Protein Synthesis
Pcol vs Col	fig|470.18163.peg.269	hypothetical protein	3.05512	318.304	2645.61	0.0182835	unique
Pcol vs Col	fig|470.18163.peg.3434	Bacterial ribosome SSU maturation protein RimP	3.02866	315.194	2572.15	0.0482542	unique
Pcol vs Col	fig|470.18163.peg.131	Ribosome-associated inhibitor A	3.01078	335.522	2704.31	0.0182835	unique	PROTEIN PROCESSING	Protein Synthesis
Pcol vs Col	fig|470.18163.peg.3270	Nucleoside diphosphate kinase (EC 2.7.4.6)	2.98894	388.017	3080.44	0.023725	unique
Pcol vs Col	fig|470.18163.peg.317	SSU ribosomal protein S16p	2.95896	592.578	4607.66	0.0362345	overlapped	PROTEIN PROCESSING	Protein Synthesis
Pcol vs Col	fig|470.18163.peg.3558	Class D beta-lactamase (EC 3.5.2.6) => OXA-23 family, carbapenem-hydrolyzing	2.95644	365.264	2835.21	0.0495971	unique	STRESS RESPONSE, DEFENSE, VIRULENCE	Stress Response, Defense and Virulence
Pcol vs Col	fig|470.18163.peg.2385	FIG00350028: hypothetical protein	2.95585	202.183	1568.72	0.0296563	unique	MEMBRANE TRANSPORT	Membrane Transport
Pcol vs Col	fig|470.18163.peg.915	FKBP-type peptidyl-prolyl cis-trans isomerase SlyD (EC 5.2.1.8)	2.9544	195.828	1517.88	0.0267503	unique	PROTEIN PROCESSING	Protein Fate (folding, modification, targeting, degradation)
Pcol vs Col	fig|470.18163.peg.415	SSU ribosomal protein S8p (S15Ae)	2.94621	493.319	3802.12	0.0362345	overlapped	PROTEIN PROCESSING	Protein Synthesis
Pcol vs Col	fig|470.18163.peg.1602	CTP synthase (EC 6.3.4.2)	2.92895	131.201	999.168	0.0126133	unique
Pcol vs Col	fig|470.18163.peg.1948	Uncharacterized ABC1 family protein A1S_1644	2.91915	149.367	1129.81	0.045552	unique
Pcol vs Col	fig|470.18163.peg.658	Homoserine kinase (EC 2.7.1.39) @ Phosphoserine phosphatase (EC 3.1.3.3)	2.90576	172.3	1291.23	0.0126133	unique	METABOLISM	Amino Acids and Derivatives
Pcol vs Col	fig|470.18163.peg.982	Translation elongation factor P	2.89601	243.855	1815.17	0.0182835	overlapped	PROTEIN PROCESSING	Protein Synthesis
Pcol vs Col	fig|470.18163.peg.545	Response regulator BaeR	2.87986	226.789	1669.34	0.023725	overlapped
Pcol vs Col	fig|470.18163.peg.3183	Phosphocarrier protein, nitrogen regulation associated	2.8755	138.715	1017.97	0.0465375	unique	CELLULAR PROCESSES	Cell Cycle, Cell Division and Death
Pcol vs Col	fig|470.18163.peg.3184	RNase adapter protein RapZ	2.8755	138.715	1017.97	0.0465375	unique	CELLULAR PROCESSES	Cell Cycle, Cell Division and Death
Pcol vs Col	fig|470.18163.peg.3288	Fumarate hydratase class I, aerobic (EC 4.2.1.2)	2.86361	318.144	2315.57	0.0435947	unique	ENERGY	Energy and Precursor Metabolites Generation
Pcol vs Col	fig|470.18163.peg.3638	Cell division protein	2.85622	130.67	946.201	0.0267503	unique
Pcol vs Col	fig|470.18163.peg.1524	TPR repeat containing exported protein; Putative periplasmic protein contains a protein prenylyltransferase domain	2.85138	216.999	1566.06	0.0126133	unique
Pcol vs Col	fig|470.18163.peg.2935	Septum site-determining protein MinD	2.84786	278.803	2007.19	0.0267503	unique
Pcol vs Col	fig|470.18163.peg.1527	Ribosome-associated heat shock protein implicated in the recycling of the 50S subunit (S4 paralog)	2.8457	357.308	2568.53	0.0435947	unique	PROTEIN PROCESSING	Protein Synthesis
Pcol vs Col	fig|470.18163.peg.1528	HAD-superfamily hydrolase, subfamily IA, variant 3	2.8457	357.308	2568.53	0.0435947	unique
Pcol vs Col	fig|470.18163.peg.630	putative membrane protein	2.84362	81.5292	585.23	0.047689	unique
Pcol vs Col	fig|470.18163.peg.3729	Tyrosine-protein kinase (EC 2.7.10.2)	2.83819	188.762	1349.87	0.0447508	unique
Pcol vs Col	fig|470.18163.peg.3730	FKBP-type peptidyl-prolyl cis-trans isomerase FklB (EC 5.2.1.8)	2.82532	169.304	1199.97	0.03386	overlapped	PROTEIN PROCESSING	Protein Fate (folding, modification, targeting, degradation)
Pcol vs Col	fig|470.18163.peg.1521	UDP-3-O-[3-hydroxymyristoyl] glucosamine N-acyltransferase (EC 2.3.1.191)	2.81274	98.3894	691.303	0.0182835	unique	CELL ENVELOPE	Cell Envelope, Capsule and Slime layer
Pcol vs Col	fig|470.18163.peg.2525	Adenosine deaminase (EC 3.5.4.4)	2.75786	102.686	694.557	0.03386	unique
Pcol vs Col	fig|470.18163.peg.828	Phosphoribosylglycinamide formyltransferase (EC 2.1.2.2)	2.73279	232.524	1545.68	0.0267503	overlapped	METABOLISM	Nucleosides and Nucleotides
Pcol vs Col	fig|470.18163.peg.829	Phosphoribosylformylglycinamidine cyclo-ligase (EC 6.3.3.1)	2.73279	232.524	1545.68	0.0267503	overlapped	METABOLISM	Nucleosides and Nucleotides
Pcol vs Col	fig|470.18163.peg.1958	Cysteine desulfurase (EC 2.8.1.7) => IscS	2.73036	141.311	937.766	0.0413751	overlapped	RNA PROCESSING	RNA Processing
Pcol vs Col	fig|470.18163.peg.3618	Glutathione peroxidase (EC 1.11.1.9) @ Thioredoxin peroxidase (EC 1.11.1.15)	2.7233	307.52	2030.81	0.0465375	unique	STRESS RESPONSE, DEFENSE, VIRULENCE	Stress Response, Defense and Virulence
Pcol vs Col	fig|470.18163.peg.805	Electron transfer flavoprotein, beta subunit	2.71849	134.939	888.145	0.0182835	overlapped
Pcol vs Col	fig|470.18163.peg.1074	Adenosylhomocysteinase (EC 3.3.1.1)	2.71561	142.157	933.783	0.0362345	unique	METABOLISM	Carbohydrates
Pcol vs Col	fig|470.18163.peg.1253	LSU ribosomal protein L9p	2.68343	523.129	3360.48	0.03386	unique	PROTEIN PROCESSING	Protein Synthesis
Pcol vs Col	fig|470.18163.peg.878	Signal peptidase I (EC 3.4.21.89)	2.66237	95.7241	606.002	0.042752	unique	PROTEIN PROCESSING	Protein Fate (folding, modification, targeting, degradation)
Pcol vs Col	fig|470.18163.peg.2363	hypothetical protein	2.65859	80.1581	506.13	0.0362345	unique
Pcol vs Col	fig|470.18163.peg.3146	Serine phosphatase RsbU, regulator of sigma subunit	2.65127	137.868	866.117	0.045552	unique
Pcol vs Col	fig|470.18163.peg.734	Tryptophanyl-tRNA synthetase (EC 6.1.1.2)	2.65007	188.547	1183.5	0.0435947	unique	PROTEIN PROCESSING	Protein Synthesis
Pcol vs Col	fig|470.18163.peg.2982	Aspartate 1-decarboxylase (EC 4.1.1.11)	2.64969	522.74	3280.36	0.0126133	unique	METABOLISM	Cofactors, Vitamins, Prosthetic Groups
Pcol vs Col	fig|470.18163.peg.3603	Cysteine synthase (EC 2.5.1.47)	2.60436	221.882	1349.31	0.03386	overlapped	METABOLISM	Amino Acids and Derivatives
Pcol vs Col	fig|470.18163.peg.3007	Bacterioferritin (EC 1.16.3.1)	2.59945	166.232	1007.46	0.0370581	unique
Pcol vs Col	fig|470.18163.peg.2986	Phosphoglycolate phosphatase (EC 3.1.3.18)	2.59172	239.084	1441.24	0.0296563	unique	METABOLISM	Metabolite damage and its repair or mitigation
Pcol vs Col	fig|470.18163.peg.417	LSU ribosomal protein L18p (L5e)	2.5837	487.121	2920.17	0.0362345	overlapped	PROTEIN PROCESSING	Protein Synthesis
Pcol vs Col	fig|470.18163.peg.3713	Lipid carrier : UDP-N-acetylgalactosaminyltransferase (EC 2.4.1.-)	2.5697	159.944	949.565	0.0482542	overlapped
Pcol vs Col	fig|470.18163.peg.457	tRNA-i(6)A37 methylthiotransferase (EC 2.8.4.3)	2.53873	91.9271	534.166	0.0296563	unique	RNA PROCESSING	RNA Processing
Pcol vs Col	fig|470.18163.peg.1093	Septum-associated rare lipoprotein A	2.5199	95.6383	548.524	0.0465375	unique
Pcol vs Col	fig|470.18163.peg.1741	Ribose-phosphate pyrophosphokinase, possible alternative form	2.50566	121.787	691.639	0.0362345	unique	METABOLISM	Nucleosides and Nucleotides
Pcol vs Col	fig|470.18163.peg.864	Alkanesulfonate utilization operon LysR-family regulator Cbl	2.49158	111.415	626.592	0.0435947	unique	METABOLISM	Amino Acids and Derivatives
Pcol vs Col	fig|470.18163.peg.3719	Lipid III flippase	2.48343	165.984	928.222	0.0413751	unique
Pcol vs Col	fig|470.18163.peg.1320	Peptidyl-prolyl cis-trans isomerase PpiB (EC 5.2.1.8)	2.47964	179.042	998.624	0.042752	overlapped	PROTEIN PROCESSING	Protein Fate (folding, modification, targeting, degradation)
Pcol vs Col	fig|470.18163.peg.2436	Uncharacterized SAM-dependent O-methyltransferase	2.47292	127.796	709.481	0.0435947
Pcol vs Col	fig|470.18163.peg.881	GTP-binding protein Era	2.43228	199.585	1077.25	0.0465375	overlapped	PROTEIN PROCESSING	Protein Synthesis
Pcol vs Col	fig|470.18163.peg.2559	Uncharacterized protein YraP	2.42976	151.336	815.403	0.0362345	overlapped
Pcol vs Col	fig|470.18163.peg.3292	ATP-dependent Clp protease proteolytic subunit ClpP (EC 3.4.21.92)	2.39419	193.17	1015.46	0.047689	unique	ENERGY	Respiration
Pcol vs Col	fig|470.18163.peg.775	Protease HtpX	2.38905	355.934	1864.43	0.0447508	unique
Pcol vs Col	fig|470.18163.peg.708	Seryl-tRNA synthetase (EC 6.1.1.11)	2.38343	226.296	1180.76	0.03386	unique	PROTEIN PROCESSING	Protein Synthesis
Pcol vs Col	fig|470.18163.peg.1116	Uncharacterized protease YegQ	2.37089	162.645	841.3	0.0482542	unique
Pcol vs Col	fig|470.18163.peg.815	Efflux transport system, outer membrane factor (OMF) lipoprotein	2.34979	80.6792	411.262	0.0267503	unique
Pcol vs Col	fig|470.18163.peg.884	Pyridoxine 5'-phosphate synthase (EC 2.6.99.2)	2.3274	91.2751	458.11	0.047689	unique	METABOLISM	Cofactors, Vitamins, Prosthetic Groups
Pcol vs Col	fig|470.18163.peg.3418	2-methoxy-6-polyprenyl-1,4-benzoquinol methylase (EC 2.1.1.201)	2.31364	247.209	1228.97	0.0482542	unique	METABOLISM	Cofactors, Vitamins, Prosthetic Groups
Pcol vs Col	fig|470.18163.peg.1235	Methionine ABC transporter permease protein	2.30391	295.987	1461.57	0.0482542	unique
Pcol vs Col	fig|470.18163.peg.1236	Methionine ABC transporter ATP-binding protein	2.30391	295.987	1461.57	0.0482542	unique
Pcol vs Col	fig|470.18163.peg.3436	Triosephosphate isomerase (EC 5.3.1.1)	2.22519	205.558	961.136	0.0486638	unique	ENERGY	Energy and Precursor Metabolites Generation
Pcol vs Col	fig|470.18163.peg.2510	Cyclic AMP receptor protein	2.1965	233.05	1068.22	0.0413751	unique	REGULATION AND CELL SIGNALING	Regulation and Cell signaling
Pcol vs Col	fig|470.18163.peg.1504	hypothetical protein	2.08689	151.389	643.151	0.0486638	unique
Pcol vs Col	fig|470.18163.peg.1588	N-acetyl-gamma-glutamyl-phosphate reductase (EC 1.2.1.38)	2.07894	133.681	564.8	0.045552	unique	METABOLISM	Amino Acids and Derivatives
Pcol vs Col	fig|470.18163.peg.2973	Outer membrane beta-barrel assembly protein BamD	2.02386	160.831	654.054	0.0495971	overlapped	MISCELLANEOUS	Miscellaneous
Pcol vs Col	fig|470.18163.peg.3675	D-serine/D-alanine/glycine transporter	-2.22072	297.257	63.7718	0.047689	unique
Pcol vs Col	fig|470.18163.peg.115	VgrG protein	-2.324	193.91	38.7263	0.047689	unique	MEMBRANE TRANSPORT	Membrane Transport
Pcol vs Col	fig|470.18163.peg.3736	Phospholipase C (EC 3.1.4.3)	-2.33131	237.295	47.1512	0.0495971	unique
Pcol vs Col	fig|470.18163.peg.576	3-ketoacyl-CoA thiolase (EC 2.3.1.16) @ Acetyl-CoA acetyltransferase (EC 2.3.1.9)	-2.41969	472.599	88.327	0.0447508	unique	METABOLISM	Cofactors, Vitamins, Prosthetic Groups
Pcol vs Col	fig|470.18163.peg.1194	Sigma-fimbriae uncharacterized paralogous subunit	-2.43797	20141	3716.88	0.0413751	unique
Pcol vs Col	fig|470.18163.peg.127	Unknown substrate:proton symporter, NAT/NCS2 family	-2.57065	357.579	60.1905	0.0447508	unique
Pcol vs Col	fig|470.18163.peg.476	Geranyl-CoA carboxylase biotin-containing subunit (EC 6.4.1.5)	-2.57199	284.04	47.7676	0.0392303	unique	METABOLISM	Fatty Acids, Lipids, and Isoprenoids
Pcol vs Col	fig|470.18163.peg.3681	Ferrichrome-iron receptor	-2.64366	288.323	46.138	0.0267503	overlapped
Pcol vs Col	fig|470.18163.peg.354	Peptidase S8 and S53, subtilisin, kexin, sedolisin	-2.6516	266.616	42.43	0.042752	unique
Pcol vs Col	fig|470.18163.peg.2342	L-serine dehydratase, beta subunit (EC 4.3.1.17) / L-serine dehydratase, alpha subunit (EC 4.3.1.17)	-2.65598	407.435	64.6442	0.0126133	overlapped	METABOLISM	Amino Acids and Derivatives
Pcol vs Col	fig|470.18163.peg.1214	ABC-F type ribosomal protection protein => Msr(E)	-2.6562	361.571	57.3584	0.0392303	unique	STRESS RESPONSE, DEFENSE, VIRULENCE	Stress Response, Defense and Virulence
Pcol vs Col	fig|470.18163.peg.578	Alpha-methylacyl-CoA racemase (EC 5.1.99.4)	-2.66182	387.254	61.1941	0.0413751	unique
Pcol vs Col	fig|470.18163.peg.27	Transcriptional regulator BDGL_002924, LysR family	-2.69243	478.125	73.9671	0.0392303	unique
Pcol vs Col	fig|470.18163.peg.3669	Acyl-CoA dehydrogenase, short-chain specific (EC 1.3.8.1)	-2.74362	416.198	62.1426	0.0413751	unique
Pcol vs Col	fig|470.18163.peg.782	Polyketide synthase modules and related proteins	-2.74794	181.315	26.9911	0.0182835	unique
Pcol vs Col	fig|470.18163.peg.1385	Phospholipase C (EC 3.1.4.3)	-2.79798	212.893	30.6116	0.0318016	unique
Pcol vs Col	fig|470.18163.peg.3306	Predicted phosphatase	-2.80619	219.94	31.4455	0.0447508	unique
Pcol vs Col	fig|470.18163.peg.1682	Integral membrane protein	-2.85099	419.914	58.2004	0.03386	unique
Pcol vs Col	fig|470.18163.peg.3106	L-carnitine dehydratase/bile acid-inducible protein F	-2.89696	264.259	35.4779	0.0482542	unique
Pcol vs Col	fig|470.18163.peg.1222	Mobile element protein	-2.89948	2630.68	352.563	0.047689	unique
Pcol vs Col	fig|470.18163.peg.3508	Permease of the drug/metabolite transporter (DMT) superfamily	-2.89954	692.407	92.7922	0.047689	unique
Pcol vs Col	fig|470.18163.peg.3509	Transcriptional regulator, AcrR family	-2.89954	692.407	92.7922	0.047689	unique	MEMBRANE TRANSPORT	Membrane Transport
Pcol vs Col	fig|470.18163.peg.1641	Flavodoxin reductases (ferredoxin-NADPH reductases) family 1; Vanillate O-demethylase oxidoreductase (EC 1.14.13.-)	-2.90457	267.049	35.664	0.0495971	unique	METABOLISM	Fatty Acids, Lipids, and Isoprenoids
Pcol vs Col	fig|470.18163.peg.3659	Polyketide synthase modules and related proteins	-2.93242	537.162	70.3653	0.0482542	unique
Pcol vs Col	fig|470.18163.peg.3660	Acyl carrier protein	-2.93242	537.162	70.3653	0.0482542	unique	METABOLISM	Fatty Acids, Lipids, and Isoprenoids
Pcol vs Col	fig|470.18163.peg.3661	Acyl-CoA dehydrogenase	-2.93242	537.162	70.3653	0.0482542	unique
Pcol vs Col	fig|470.18163.peg.2296	Sialic acid transporter (permease) NanT	-2.95023	344.995	44.6379	0.0296563	unique
Pcol vs Col	fig|470.18163.peg.3662	Polyketide synthase modules and related proteins	-2.95613	206.013	26.5467	0.0126133	overlapped
Pcol vs Col	fig|470.18163.peg.762	Glycerol kinase (EC 2.7.1.30)	-2.95986	354.727	45.5918	0.0318016	unique	METABOLISM	Fatty Acids, Lipids, and Isoprenoids
Pcol vs Col	fig|470.18163.peg.1171	LysR family transcriptional regulator PA0133	-3.00223	397.755	49.6425	0.047689	overlapped
Pcol vs Col	fig|470.18163.peg.1638	Benzoate 1,2-dioxygenase alpha subunit (EC 1.14.12.10)	-3.01735	204.974	25.3154	0.045552	unique
Pcol vs Col	fig|470.18163.peg.3554	Tetracycline resistance, MFS efflux pump TetA	-3.03435	480.786	58.6841	0.0267503	unique	STRESS RESPONSE, DEFENSE, VIRULENCE	Stress Response, Defense and Virulence
Pcol vs Col	fig|470.18163.peg.2349	D-amino-acid oxidase (EC 1.4.3.3)	-3.06719	679.924	81.1233	0.0182835	unique
Pcol vs Col	fig|470.18163.peg.2350	4-hydroxyproline epimerase (EC 5.1.1.8)	-3.06719	679.924	81.1233	0.0182835	unique	METABOLISM	Amino Acids and Derivatives
Pcol vs Col	fig|470.18163.peg.2190	Cytosine/purine/uracil/thiamine/allantoin permease family protein	-3.06983	632.469	75.3231	0.0465375	overlapped
Pcol vs Col	fig|470.18163.peg.2191	Allantoin racemase (EC 5.1.99.3)	-3.06983	632.469	75.3231	0.0465375	overlapped
Pcol vs Col	fig|470.18163.peg.1205	Putative transport protein	-3.07605	816.245	96.7913	0.0267503	unique
Pcol vs Col	fig|470.18163.peg.217	Oxidoreductase, aldo/keto reductase family	-3.07946	393.564	46.5591	0.0486638	unique
Pcol vs Col	fig|470.18163.peg.1023	hypothetical protein	-3.08017	587.275	69.4412	0.0370581	unique
Pcol vs Col	fig|470.18163.peg.1024	Iron transport protein	-3.08017	587.275	69.4412	0.0370581	unique
Pcol vs Col	fig|470.18163.peg.1025	Iron compound ABC uptake transporter permease protein PiuC	-3.08017	587.275	69.4412	0.0370581	unique
Pcol vs Col	fig|470.18163.peg.1026	Uncharacterized iron compound ABC uptake transporter, ATP-binding protein	-3.08017	587.275	69.4412	0.0370581	unique
Pcol vs Col	fig|470.18163.peg.2288	Acetyl-CoA acetyltransferase (EC 2.3.1.9) @ 3-oxoadipyl-CoA thiolase (EC 2.3.1.174)	-3.10465	306.493	35.6309	0.0486638	unique	METABOLISM	Secondary Metabolism
Pcol vs Col	fig|470.18163.peg.1106	RND efflux system, inner membrane transporter	-3.1136	304.99	35.2369	0.0126133	overlapped	MEMBRANE TRANSPORT	Membrane Transport
Pcol vs Col	fig|470.18163.peg.3670	Acyl-CoA synthetases (AMP-forming)/AMP-acid ligases	-3.12166	376.308	43.2343	0.045552	unique
Pcol vs Col	fig|470.18163.peg.2725	Fosmidomycin resistance protein	-3.13452	594.455	67.6917	0.0126133	unique
Pcol vs Col	fig|470.18163.peg.3666	Uncharacterized MFS-type transporter	-3.13582	492.874	56.0739	0.0126133	overlapped
Pcol vs Col	fig|470.18163.peg.3363	Outer membrane protein romA	-3.16995	655.08	72.7854	0.023725	unique
Pcol vs Col	fig|470.18163.peg.1766	SurE-like protein	-3.17027	474.156	52.6715	0.0447508	unique
Pcol vs Col	fig|470.18163.peg.3107	Uncharacterized MFS-type transporter	-3.17476	422.672	46.8063	0.0296563	overlapped
Pcol vs Col	fig|470.18163.peg.1201	L-Proline/Glycine betaine transporter ProP	-3.18347	547.92	60.311	0.0126133	overlapped	METABOLISM	Amino Acids and Derivatives
Pcol vs Col	fig|470.18163.peg.2738	D-galactonate transporter	-3.21502	281.737	30.3408	0.042752	overlapped
Pcol vs Col	fig|470.18163.peg.2775	FIG107774: hypothetical protein	-3.22806	1894.23	202.158	0.0296563	overlapped
Pcol vs Col	fig|470.18163.peg.2848	hypothetical protein	-3.25232	265.781	27.892	0.0182835	unique
Pcol vs Col	fig|470.18163.peg.2780	Dihydrodipicolinate synthase family	-3.25503	397.562	41.6431	0.042752	unique
Pcol vs Col	fig|470.18163.peg.1795	hypothetical protein	-3.26913	412.37	42.7739	0.03386	overlapped
Pcol vs Col	fig|470.18163.peg.1796	hypothetical protein	-3.26913	412.37	42.7739	0.03386	overlapped
Pcol vs Col	fig|470.18163.peg.2960	Succinate-semialdehyde dehydrogenase [NAD(P)+] (EC 1.2.1.16)	-3.27795	391.129	40.3235	0.023725	unique
Pcol vs Col	fig|470.18163.peg.2344	2,5-dioxovalerate dehydrogenase (EC 1.2.1.26)	-3.2868	403.812	41.3764	0.0182835	unique	METABOLISM	Amino Acids and Derivatives
Pcol vs Col	fig|470.18163.peg.2535	Mobile element protein	-3.2942	2062.12	210.214	0.03386	unique
Pcol vs Col	fig|470.18163.peg.2483	Benzoate transport protein	-3.37227	307.787	29.7232	0.0413751	unique
Pcol vs Col	fig|470.18163.peg.790	Glycerate kinase (EC 2.7.1.31)	-3.40455	1097.14	103.607	0.0182835	unique
Pcol vs Col	fig|470.18163.peg.2199	Coenzyme F420-dependent N5,N10-methylene tetrahydromethanopterin reductase and related flavin-dependent oxidoreductases	-3.43467	239.818	22.1789	0.0413751	overlapped
Pcol vs Col	fig|470.18163.peg.2733	Aldehyde dehydrogenase (EC 1.2.1.3)	-3.50169	338.672	29.8996	0.0370581	unique	ENERGY	Energy and Precursor Metabolites Generation
Pcol vs Col	fig|470.18163.peg.1613	4-hydroxybenzoate transporter	-3.50301	507.632	44.7752	0.0267503	unique
Pcol vs Col	fig|470.18163.peg.1872	putative membrane protein	-3.55083	542.327	46.2759	0.03386	unique
Pcol vs Col	fig|470.18163.peg.2732	Thiamine pyrophosphate-requiring enzymes	-3.56668	313.562	26.4635	0.047689	unique
Pcol vs Col	fig|470.18163.peg.2198	Uncharacterized MFS-type transporter	-3.5679	346.565	29.2241	0.0370581	overlapped
Pcol vs Col	fig|470.18163.peg.2245	Putative transmembrane protein	-3.57879	249.628	20.8915	0.047689	overlapped
Pcol vs Col	fig|470.18163.peg.2334	1,2-epoxyphenylacetyl-CoA isomerase (EC 5.3.3.18)	-3.58115	1628.64	136.079	0.0182835	unique	METABOLISM	Secondary Metabolism
Pcol vs Col	fig|470.18163.peg.2335	2,3-dehydroadipyl-CoA hydratase (EC 4.2.1.17)	-3.58115	1628.64	136.079	0.0182835	unique	METABOLISM	Secondary Metabolism
Pcol vs Col	fig|470.18163.peg.1082	Nitrate/nitrite transporter CHU_1319, NarK/U family	-3.58645	330.255	27.4928	0.023725	unique
Pcol vs Col	fig|470.18163.peg.2741	Oxidoreductase, short-chain dehydrogenase/reductase family	-3.59058	793.51	65.8688	0.0267503	unique
Pcol vs Col	fig|470.18163.peg.2742	GbcA Glycine betaine demethylase subunit A	-3.59058	793.51	65.8688	0.0267503	unique
Pcol vs Col	fig|470.18163.peg.2295	Acyl-CoA dehydrogenase	-3.60575	384.695	31.5993	0.0318016	overlapped
Pcol vs Col	fig|470.18163.peg.2543	2,4-dienoyl-CoA reductase [NADPH] (EC 1.3.1.34)	-3.62595	388.289	31.451	0.0318016	overlapped
Pcol vs Col	fig|470.18163.peg.1882	Acetoin dehydrogenase E1 component alpha-subunit (EC 2.3.1.190)	-3.63316	456.01	36.7522	0.023725	unique	METABOLISM	Cofactors, Vitamins, Prosthetic Groups
Pcol vs Col	fig|470.18163.peg.3658	Polyketide synthase modules and related proteins	-3.69161	391.092	30.2686	0.023725	overlapped
Pcol vs Col	fig|470.18163.peg.1481	Nitrite reductase [NAD(P)H] large subunit (EC 1.7.1.4)	-3.7062	367.227	28.1357	0.0182835	overlapped
Pcol vs Col	fig|470.18163.peg.2332	3-oxoadipyl-CoA thiolase (EC 2.3.1.174) @ 3-oxo-5,6-dehydrosuberyl-CoA thiolase (EC 2.3.1.223)	-3.74122	385.057	28.7943	0.0370581	unique	METABOLISM	Secondary Metabolism
Pcol vs Col	fig|470.18163.peg.1661	2,5-dioxovalerate dehydrogenase (EC 1.2.1.26)	-3.77146	523.511	38.3357	0.0182835	overlapped	METABOLISM	Amino Acids and Derivatives
Pcol vs Col	fig|470.18163.peg.2781	Uncharacterized MFS-type transporter	-3.77329	539.046	39.4233	0.0318016	overlapped
Pcol vs Col	fig|470.18163.peg.125	Uncharacterized oxidoreductase	-3.77983	444.915	32.3919	0.0447507	unique
Pcol vs Col	fig|470.18163.peg.1649	Acetyl-CoA acetyltransferase (EC 2.3.1.9) @ 3-oxoadipyl-CoA thiolase (EC 2.3.1.174)	-3.79862	611.115	43.9163	0.0370581	overlapped	METABOLISM	Secondary Metabolism
Pcol vs Col	fig|470.18163.peg.472	Citronellol dehydrogenase; Citronellal dehydrogenase	-3.80038	566.217	40.6399	0.03386	overlapped	METABOLISM	Fatty Acids, Lipids, and Isoprenoids
Pcol vs Col	fig|470.18163.peg.1608	3-oxoadipate CoA-transferase subunit A (EC 2.8.3.6)	-3.83577	955.239	66.9004	0.0296563	unique	METABOLISM	Secondary Metabolism
Pcol vs Col	fig|470.18163.peg.2216	Triphosphoribosyl-dephospho-CoA synthase (EC 2.4.2.52)	-3.84327	670.775	46.7346	0.023725	overlapped	METABOLISM	Carbohydrates
Pcol vs Col	fig|470.18163.peg.2217	Malonate decarboxylase alpha subunit	-3.84327	670.775	46.7346	0.023725	overlapped	METABOLISM	Carbohydrates
Pcol vs Col	fig|470.18163.peg.2454	Uncharacterized MFS-type transporter	-4.0041	753.467	46.958	0.0182835	unique
Pcol vs Col	fig|470.18163.peg.2779	Transcriptional regulator, LysR family	-4.03532	685.436	41.8038	0.0182835	overlapped
Pcol vs Col	fig|470.18163.peg.2479	Benzoate 1,2-dioxygenase alpha subunit (EC 1.14.12.10)	-4.04585	669.333	40.5247	0.0318016	unique
Pcol vs Col	fig|470.18163.peg.2480	Benzoate 1,2-dioxygenase beta subunit (EC 1.14.12.10)	-4.04585	669.333	40.5247	0.0318016	unique
Pcol vs Col	fig|470.18163.peg.73	Zinc-binding GTPase YciC	-4.04589	606.671	36.7298	0.0126133	overlapped
Pcol vs Col	fig|470.18163.peg.3689	3-oxoacyl-[acyl-carrier-protein] synthase, KASI (EC 2.3.1.41)	-4.10932	998.84	57.8718	0.023725	unique	METABOLISM	Fatty Acids, Lipids, and Isoprenoids
Pcol vs Col	fig|470.18163.peg.1610	Acetyl-CoA acetyltransferase (EC 2.3.1.9) @ 3-oxoadipyl-CoA thiolase (EC 2.3.1.174)	-4.18131	521.15	28.7252	0.0126133	overlapped	METABOLISM	Secondary Metabolism
Pcol vs Col	fig|470.18163.peg.2313	Aldehyde dehydrogenase (EC 1.2.1.3)	-4.28897	628.263	32.139	0.0126133	overlapped	ENERGY	Energy and Precursor Metabolites Generation
Pcol vs Col	fig|470.18163.peg.2720	Uncharacterized MFS-type transporter	-4.34223	506.056	24.9492	0.0126133	overlapped
Pcol vs Col	fig|470.18163.peg.2291	putative oxidoreductase, nitronate monooxygenase family	-4.36167	556.785	27.0828	0.0486638	unique
Pcol vs Col	fig|470.18163.peg.2400	Uncharacterized zinc-type alcohol dehydrogenase-like protein YbdR	-4.44563	711.234	32.6395	0.0318016	unique
Pcol vs Col	fig|470.18163.peg.1213	Transposase	-4.56803	965.816	40.7173	0.0126133	overlapped
Pcol vs Col	fig|470.18163.peg.1635	Acyl-CoA dehydrogenase/oxidase domain protein	-4.62317	676.415	27.4474	0.0267503	overlapped
Pcol vs Col	fig|470.18163.peg.2347	Putative oxidoreductase in 4-hydroxyproline catabolic gene cluster	-4.63006	869.514	35.1147	0.0182835	overlapped
Pcol vs Col	fig|470.18163.peg.2348	Hypothetical, similar to sarcosine oxidase alpha subunit, 2Fe-2S domain	-4.63006	869.514	35.1147	0.0182835	overlapped
Pcol vs Col	fig|470.18163.peg.2540	hypothetical protein	-4.81828	1758.28	62.3221	0.045552	unique
Pcol vs Col	fig|470.18163.peg.3551	Mobile element protein	-5.22002	4096.46	109.907	0.023725	overlapped
Pcol vs Col	fig|470.18163.peg.473	Geranyl-CoA carboxylase carboxyl transferase subunit (EC 6.4.1.5)	-5.31634	512.309	12.8574	0.045552	overlapped	METABOLISM	Fatty Acids, Lipids, and Isoprenoids
Pcol vs Col	fig|470.18163.peg.1210	Mobile element protein	-6.07287	4777.71	70.9748	0.0413751	overlapped
Pcol vs Col	fig|470.18163.peg.2123	FIG00351400: hypothetical protein	-6.46916	88.5952	1	0.0413751	unique
Pcol vs Col	fig|470.18163.peg.359	hypothetical protein	-7.10918	138.063	1	0.047689	overlapped
Pcol vs Col	fig|470.18163.peg.2846	hypothetical protein	-7.37052	165.481	1	0.0267503	overlapped
Pcol vs Col	fig|470.18163.peg.2746	hypothetical protein	-7.87016	233.967	1	0.0126133	unique
Pcol vs Col	fig|470.18163.peg.992	protein of unknown function DUF861, cupin_3	-8.285	311.913	1	0.0126133	overlapped
Pcol vs Col	fig|470.18163.peg.3518	hypothetical protein	-8.82637	453.943	1	0.0126133	overlapped
Pcol vs Col	fig|470.18163.peg.1464	FIG00353866: hypothetical protein	-9.54181	745.371	1	0.0126133	unique
Pcol vs Col	fig|470.18163.peg.1219	hypothetical protein	-10.0073	1029.21	1	0.0126133	overlapped
Pcol vs PanA	fig|470.18163.peg.405	SSU ribosomal protein S19p (S15e)	4.81656	955.742	26932.1	0.0413751	unique	PROTEIN PROCESSING	Protein Synthesis
Pcol vs PanA	fig|470.18163.peg.406	LSU ribosomal protein L22p (L17e)	4.76654	1384.51	37684.8	0.0362345	overlapped	PROTEIN PROCESSING	Protein Synthesis
Pcol vs PanA	fig|470.18163.peg.3624	ATP synthase delta chain (EC 3.6.3.14)	4.32396	604.624	12109.5	0.0267503	unique	ENERGY	Respiration
Pcol vs PanA	fig|470.18163.peg.3496	Putative DNA-binding protein	4.17045	543.535	9787.22	0.0126133	overlapped
Pcol vs PanA	fig|470.18163.peg.2324	hypothetical protein	4.08846	327.35	5568.8	0.0126133	overlapped
Pcol vs PanA	fig|470.18163.peg.1621	hypothetical protein	3.97388	595.867	9362.8	0.023725	overlapped
Pcol vs PanA	fig|470.18163.peg.416	LSU ribosomal protein L6p (L9e)	3.86521	220.671	3215.81	0.0126133	overlapped	PROTEIN PROCESSING	Protein Synthesis
Pcol vs PanA	fig|470.18163.peg.317	SSU ribosomal protein S16p	3.83246	323.441	4607.66	0.0318016	overlapped	PROTEIN PROCESSING	Protein Synthesis
Pcol vs PanA	fig|470.18163.peg.421	Protein translocase subunit SecY	3.64511	727.448	9101	0.0392303	unique
Pcol vs PanA	fig|470.18163.peg.3235	Enoyl-[acyl-carrier-protein] reductase [NADH] (EC 1.3.1.9)	3.64038	211.517	2637.61	0.0126133	unique	METABOLISM	Fatty Acids, Lipids, and Isoprenoids
Pcol vs PanA	fig|470.18163.peg.1086	Translation elongation factor Ts	3.60404	199.876	2430.43	0.0296563	overlapped	PROTEIN PROCESSING	Protein Synthesis
Pcol vs PanA	fig|470.18163.peg.420	LSU ribosomal protein L15p (L27Ae)	3.58689	490.862	5898.24	0.0370581	unique	PROTEIN PROCESSING	Protein Synthesis
Pcol vs PanA	fig|470.18163.peg.3486	LSU ribosomal protein L11p (L12e)	3.54154	981.398	11427.6	0.045552	overlapped	PROTEIN PROCESSING	Protein Synthesis
Pcol vs PanA	fig|470.18163.peg.3484	LSU ribosomal protein L10p (P0)	3.48351	716.779	8017.27	0.0413751	overlapped	PROTEIN PROCESSING	Protein Synthesis
Pcol vs PanA	fig|470.18163.peg.3566	hypothetical protein	3.46965	210.909	2336.49	0.0182835	overlapped
Pcol vs PanA	fig|470.18163.peg.2520	Aspartokinase (EC 2.7.2.4)	3.43252	315.583	3407.26	0.0126133	overlapped	METABOLISM	Amino Acids and Derivatives
Pcol vs PanA	fig|470.18163.peg.2988	Uncharacterized LysM domain protein YgaU	3.41025	285.358	3033.73	0.0126133	overlapped
Pcol vs PanA	fig|470.18163.peg.1320	Peptidyl-prolyl cis-trans isomerase PpiB (EC 5.2.1.8)	3.3957	94.8842	998.624	0.023725	overlapped	PROTEIN PROCESSING	Protein Fate (folding, modification, targeting, degradation)
Pcol vs PanA	fig|470.18163.peg.3239	Rhodanese-related sulfurtransferase YibN	3.38786	121.67	1273.6	0.03386	overlapped
Pcol vs PanA	fig|470.18163.peg.3715	Alpha-1,4-N-acetylgalactosamine transferase PglH (EC 2.4.1.-)	3.32556	267.609	2682.84	0.0126133	overlapped
Pcol vs PanA	fig|470.18163.peg.3263	Outer membrane beta-barrel assembly protein BamB	3.30232	228.262	2251.81	0.03386	overlapped	MISCELLANEOUS	Miscellaneous
Pcol vs PanA	fig|470.18163.peg.3264	UPF0070 protein YfgM	3.30232	228.262	2251.81	0.03386	overlapped
Pcol vs PanA	fig|470.18163.peg.2950	SSU ribosomal protein S7p (S5e)	3.19224	1135.11	10375.2	0.0435947	overlapped	PROTEIN PROCESSING	Protein Synthesis
Pcol vs PanA	fig|470.18163.peg.3721	MaoC family protein	3.17367	142.381	1284.76	0.047689	unique
Pcol vs PanA	fig|470.18163.peg.3621	ATP synthase beta chain (EC 3.6.3.14)	3.1147	301.045	2607.66	0.0318016	unique	ENERGY	Respiration
Pcol vs PanA	fig|470.18163.peg.854	Enoyl-CoA hydratase (EC 4.2.1.17)	3.05192	155.877	1292.71	0.0182835	unique
Pcol vs PanA	fig|470.18163.peg.305	RidA/YER057c/UK114 superfamily protein	3.00396	255.474	2049.41	0.0318016	overlapped
Pcol vs PanA	fig|470.18163.peg.415	SSU ribosomal protein S8p (S15Ae)	2.98444	480.417	3802.12	0.0318016	overlapped	PROTEIN PROCESSING	Protein Synthesis
Pcol vs PanA	fig|470.18163.peg.3165	Thioredoxin	2.97232	194.469	1526.19	0.047689	unique
Pcol vs PanA	fig|470.18163.peg.3603	Cysteine synthase (EC 2.5.1.47)	2.97076	172.118	1349.31	0.0126133	overlapped	METABOLISM	Amino Acids and Derivatives
Pcol vs PanA	fig|470.18163.peg.3637	Arginyl-tRNA synthetase (EC 6.1.1.19)	2.92262	166.503	1262.46	0.0495971	overlapped	PROTEIN PROCESSING	Protein Synthesis
Pcol vs PanA	fig|470.18163.peg.1891	ATPase associated with various cellular activities, AAA_5	2.912	241.045	1814.24	0.0267503	overlapped
Pcol vs PanA	fig|470.18163.peg.2953	3-oxoacyl-[acyl-carrier-protein] synthase, KASI (EC 2.3.1.41)	2.86409	128.487	935.481	0.0126133	unique	METABOLISM	Fatty Acids, Lipids, and Isoprenoids
Pcol vs PanA	fig|470.18163.peg.2121	Biotin synthase (EC 2.8.1.6)	2.86076	83.3301	605.309	0.0370581	unique	METABOLISM	Cofactors, Vitamins, Prosthetic Groups
Pcol vs PanA	fig|470.18163.peg.624	Entericidin A/B family protein	2.85801	7696.88	55803.7	0.023725	overlapped
Pcol vs PanA	fig|470.18163.peg.3147	Serine-protein kinase RsbW (EC 2.7.11.1)	2.79599	126.438	878.12	0.0486638
Pcol vs PanA	fig|470.18163.peg.417	LSU ribosomal protein L18p (L5e)	2.79295	421.355	2920.17	0.0182835	overlapped	PROTEIN PROCESSING	Protein Synthesis
Pcol vs PanA	fig|470.18163.peg.655	hypothetical protein	2.78524	1076.39	7420.08	0.045552	unique
Pcol vs PanA	fig|470.18163.peg.1958	Cysteine desulfurase (EC 2.8.1.7) => IscS	2.75274	139.136	937.766	0.0362345	overlapped	RNA PROCESSING	RNA Processing
Pcol vs PanA	fig|470.18163.peg.3475	Outer membrane protein W precursor	2.72757	389.236	2578.06	0.0318016	unique
Pcol vs PanA	fig|470.18163.peg.3581	Inorganic pyrophosphatase (EC 3.6.1.1)	2.71741	309.081	2032.79	0.0267503	unique
Pcol vs PanA	fig|470.18163.peg.828	Phosphoribosylglycinamide formyltransferase (EC 2.1.2.2)	2.67495	242.036	1545.68	0.0413751	overlapped	METABOLISM	Nucleosides and Nucleotides
Pcol vs PanA	fig|470.18163.peg.829	Phosphoribosylformylglycinamidine cyclo-ligase (EC 6.3.3.1)	2.67495	242.036	1545.68	0.0413751	overlapped	METABOLISM	Nucleosides and Nucleotides
Pcol vs PanA	fig|470.18163.peg.308	Guanylate kinase (EC 2.7.4.8)	2.67208	396.895	2529.6	0.0370581	overlapped
Pcol vs PanA	fig|470.18163.peg.982	Translation elongation factor P	2.61862	295.551	1815.17	0.03386	overlapped	PROTEIN PROCESSING	Protein Synthesis
Pcol vs PanA	fig|470.18163.peg.545	Response regulator BaeR	2.60994	273.449	1669.34	0.0482542	overlapped
Pcol vs PanA	fig|470.18163.peg.3730	FKBP-type peptidyl-prolyl cis-trans isomerase FklB (EC 5.2.1.8)	2.58635	199.804	1199.97	0.0482542	overlapped	PROTEIN PROCESSING	Protein Fate (folding, modification, targeting, degradation)
Pcol vs PanA	fig|470.18163.peg.1501	hypothetical protein	2.51477	148.635	849.457	0.0465375	unique
Pcol vs PanA	fig|470.18163.peg.2920	Outer membrane beta-barrel assembly protein BamE	2.48994	181.553	1019.88	0.0486638	unique	MISCELLANEOUS	Miscellaneous
Pcol vs PanA	fig|470.18163.peg.1487	Molybdopterin synthase catalytic subunit MoaE (EC 2.8.1.12)	2.48508	256.943	1438.54	0.0413751	overlapped	METABOLISM	Cofactors, Vitamins, Prosthetic Groups
Pcol vs PanA	fig|470.18163.peg.2559	Uncharacterized protein YraP	2.47992	146.165	815.403	0.0370581	overlapped
Pcol vs PanA	fig|470.18163.peg.3009	Cell division protein ZipA	2.47151	186.536	1034.58	0.0435947	unique
Pcol vs PanA	fig|470.18163.peg.2493	Outer membrane protein	2.46174	418.849	2307.36	0.0296563	unique
Pcol vs PanA	fig|470.18163.peg.704	LSU ribosomal protein L21p	2.4542	356.602	1954.21	0.047689	unique	PROTEIN PROCESSING	Protein Synthesis
Pcol vs PanA	fig|470.18163.peg.881	GTP-binding protein Era	2.43995	198.526	1077.25	0.042752	overlapped	PROTEIN PROCESSING	Protein Synthesis
Pcol vs PanA	fig|470.18163.peg.3713	Lipid carrier : UDP-N-acetylgalactosaminyltransferase (EC 2.4.1.-)	2.35985	184.986	949.565	0.047689	overlapped
Pcol vs PanA	fig|470.18163.peg.2146	Glutamate/aspartate ABC transporter, substrate-binding protein GltI (TC 3.A.1.3.4)	2.35323	309.274	1580.29	0.0435947	unique
Pcol vs PanA	fig|470.18163.peg.679	DcaP	2.33355	105.884	533.703	0.0392303	unique
Pcol vs PanA	fig|470.18163.peg.805	Electron transfer flavoprotein, beta subunit	2.33276	176.301	888.145	0.0318016	overlapped
Pcol vs PanA	fig|470.18163.peg.1888	Ribosomal protein L3 N(5)-glutamine methyltransferase (EC 2.1.1.298)	2.27562	163.799	793.125	0.023725	unique
Pcol vs PanA	fig|470.18163.peg.3634	Predicted dye-decolorizing peroxidase (DyP), YfeX-like subgroup	2.22594	133.272	623.468	0.0486638	unique
Pcol vs PanA	fig|470.18163.peg.3279	Glyceraldehyde-3-phosphate dehydrogenase, putative	2.10008	107.334	460.18	0.0435947	unique
Pcol vs PanA	fig|470.18163.peg.2973	Outer membrane beta-barrel assembly protein BamD	1.939	170.576	654.054	0.0482542	overlapped	MISCELLANEOUS	Miscellaneous
Pcol vs PanA	fig|470.18163.peg.1201	L-Proline/Glycine betaine transporter ProP	-2.25872	288.628	60.311	0.00095	overlapped	METABOLISM	Amino Acids and Derivatives
Pcol vs PanA	fig|470.18163.peg.2342	L-serine dehydratase, beta subunit (EC 4.3.1.17) / L-serine dehydratase, alpha subunit (EC 4.3.1.17)	-2.27413	312.688	64.6442	0.00045	overlapped	METABOLISM	Amino Acids and Derivatives
Pcol vs PanA	fig|470.18163.peg.3681	Ferrichrome-iron receptor	-2.30165	227.47	46.138	0.0009	overlapped
Pcol vs PanA	fig|470.18163.peg.1106	RND efflux system, inner membrane transporter	-2.40751	186.952	35.2369	0.0007	overlapped	MEMBRANE TRANSPORT	Membrane Transport
Pcol vs PanA	fig|470.18163.peg.82	hypothetical protein	-2.41767	159.482	29.8483	0.001	unique
Pcol vs PanA	fig|470.18163.peg.2653	Cell surface protein	-2.61284	239.777	39.1981	0.0011	unique
Pcol vs PanA	fig|470.18163.peg.3107	Uncharacterized MFS-type transporter	-2.64268	292.3	46.8063	0.00075	overlapped
Pcol vs PanA	fig|470.18163.peg.3666	Uncharacterized MFS-type transporter	-2.64518	350.783	56.0739	0.00085	overlapped
Pcol vs PanA	fig|470.18163.peg.2190	Cytosine/purine/uracil/thiamine/allantoin permease family protein	-2.75195	507.397	75.3231	0.00065	overlapped
Pcol vs PanA	fig|470.18163.peg.2191	Allantoin racemase (EC 5.1.99.3)	-2.75195	507.397	75.3231	0.00065	overlapped
Pcol vs PanA	fig|470.18163.peg.3662	Polyketide synthase modules and related proteins	-2.81334	186.599	26.5467	0.00025	overlapped
Pcol vs PanA	fig|470.18163.peg.2543	2,4-dienoyl-CoA reductase [NADPH] (EC 1.3.1.34)	-2.82036	222.151	31.451	0.0006	overlapped
Pcol vs PanA	fig|470.18163.peg.3658	Polyketide synthase modules and related proteins	-2.8982	225.651	30.2686	0.0006	overlapped
Pcol vs PanA	fig|470.18163.peg.1171	LysR family transcriptional regulator PA0133	-2.98358	392.645	49.6425	0.00105	overlapped
Pcol vs PanA	fig|470.18163.peg.1082	Nitrate/nitrite transporter CHU_1319, NarK/U family	-3.02505	223.795	27.4928	0.0006	overlapped
Pcol vs PanA	fig|470.18163.peg.2199	Coenzyme F420-dependent N5,N10-methylene tetrahydromethanopterin reductase and related flavin-dependent oxidoreductases	-3.03987	182.404	22.1789	0.0011	overlapped
Pcol vs PanA	fig|470.18163.peg.2738	D-galactonate transporter	-3.06641	254.161	30.3408	0.00105	overlapped
Pcol vs PanA	fig|470.18163.peg.1795	hypothetical protein	-3.11406	370.344	42.7739	0.0006	overlapped
Pcol vs PanA	fig|470.18163.peg.1796	hypothetical protein	-3.11406	370.344	42.7739	0.0006	overlapped
Pcol vs PanA	fig|470.18163.peg.2397	Urea carboxylase (EC 6.3.4.6)	-3.14169	292.389	33.1297	0.00025	unique	METABOLISM	Amino Acids and Derivatives
Pcol vs PanA	fig|470.18163.peg.1481	Nitrite reductase [NAD(P)H] large subunit (EC 1.7.1.4)	-3.14444	248.787	28.1357	0.0004	overlapped
Pcol vs PanA	fig|470.18163.peg.2245	Putative transmembrane protein	-3.1812	189.498	20.8915	0.00105	overlapped
Pcol vs PanA	fig|470.18163.peg.2198	Uncharacterized MFS-type transporter	-3.1901	266.721	29.2241	0.0006	overlapped
Pcol vs PanA	fig|470.18163.peg.2775	FIG107774: hypothetical protein	-3.20988	1870.52	202.158	0.0005	overlapped
Pcol vs PanA	fig|470.18163.peg.1661	2,5-dioxovalerate dehydrogenase (EC 1.2.1.26)	-3.23446	360.804	38.3357	0.0004	overlapped	METABOLISM	Amino Acids and Derivatives
Pcol vs PanA	fig|470.18163.peg.2216	Triphosphoribosyl-dephospho-CoA synthase (EC 2.4.2.52)	-3.28676	456.093	46.7346	0.00095	overlapped	METABOLISM	Carbohydrates
Pcol vs PanA	fig|470.18163.peg.2217	Malonate decarboxylase alpha subunit	-3.28676	456.093	46.7346	0.00095	overlapped	METABOLISM	Carbohydrates
Pcol vs PanA	fig|470.18163.peg.2295	Acyl-CoA dehydrogenase	-3.29468	310.081	31.5993	0.0007	overlapped
Pcol vs PanA	fig|470.18163.peg.1935	hypothetical protein	-3.33557	251.04	24.8677	0.0006	unique
Pcol vs PanA	fig|470.18163.peg.1936	putative iron-regulated membrane protein	-3.33557	251.04	24.8677	0.0006	unique
Pcol vs PanA	fig|470.18163.peg.1649	Acetyl-CoA acetyltransferase (EC 2.3.1.9) @ 3-oxoadipyl-CoA thiolase (EC 2.3.1.174)	-3.36344	451.983	43.9163	0.00075	overlapped	METABOLISM	Secondary Metabolism
Pcol vs PanA	fig|470.18163.peg.1635	Acyl-CoA dehydrogenase/oxidase domain protein	-3.45649	301.308	27.4474	0.0006	overlapped
Pcol vs PanA	fig|470.18163.peg.2779	Transcriptional regulator, LysR family	-3.48731	468.815	41.8038	0.00105	overlapped
Pcol vs PanA	fig|470.18163.peg.2781	Uncharacterized MFS-type transporter	-3.50627	447.965	39.4233	5e-05	overlapped
Pcol vs PanA	fig|470.18163.peg.472	Citronellol dehydrogenase; Citronellal dehydrogenase	-3.52927	469.211	40.6399	0.00045	overlapped	METABOLISM	Fatty Acids, Lipids, and Isoprenoids
Pcol vs PanA	fig|470.18163.peg.1610	Acetyl-CoA acetyltransferase (EC 2.3.1.9) @ 3-oxoadipyl-CoA thiolase (EC 2.3.1.174)	-3.65462	361.754	28.7252	0.00085	overlapped	METABOLISM	Secondary Metabolism
Pcol vs PanA	fig|470.18163.peg.2313	Aldehyde dehydrogenase (EC 1.2.1.3)	-3.66098	406.535	32.139	0.0003	overlapped	ENERGY	Energy and Precursor Metabolites Generation
Pcol vs PanA	fig|470.18163.peg.73	Zinc-binding GTPase YciC	-3.68012	470.81	36.7298	0.0004	overlapped
Pcol vs PanA	fig|470.18163.peg.1213	Transposase	-3.69853	528.627	40.7173	0.00035	overlapped
Pcol vs PanA	fig|470.18163.peg.2347	Putative oxidoreductase in 4-hydroxyproline catabolic gene cluster	-3.95747	545.512	35.1147	0.0001	overlapped
Pcol vs PanA	fig|470.18163.peg.2348	Hypothetical, similar to sarcosine oxidase alpha subunit, 2Fe-2S domain	-3.95747	545.512	35.1147	0.0001	overlapped
Pcol vs PanA	fig|470.18163.peg.2720	Uncharacterized MFS-type transporter	-4.14831	442.406	24.9492	0.0001	overlapped
Pcol vs PanA	fig|470.18163.peg.3551	Mobile element protein	-4.79635	3054.01	109.907	0.0003	overlapped
Pcol vs PanA	fig|470.18163.peg.1210	Mobile element protein	-5.04051	2335.87	70.9748	0.0006	overlapped
Pcol vs PanA	fig|470.18163.peg.473	Geranyl-CoA carboxylase carboxyl transferase subunit (EC 6.4.1.5)	-5.12089	447.401	12.8574	0.00075	overlapped	METABOLISM	Fatty Acids, Lipids, and Isoprenoids
Pcol vs PanA	fig|470.18163.peg.359	hypothetical protein	-7.21996	149.082	1	0.00075	overlapped
Pcol vs PanA	fig|470.18163.peg.3088	hypothetical protein	-7.77376	218.844	1	0.00085	unique
Pcol vs PanA	fig|470.18163.peg.992	protein of unknown function DUF861, cupin_3	-7.9081	240.202	1	5e-05	overlapped
Pcol vs PanA	fig|470.18163.peg.1219	hypothetical protein	-8.19561	293.173	1	5e-05	overlapped
Pcol vs PanA	fig|470.18163.peg.2846	hypothetical protein	-8.34959	326.195	1	5e-05	overlapped
Pcol vs PanA	fig|470.18163.peg.3518	hypothetical protein	-8.49704	361.297	1	5e-05	overlapped
